# Supplementary material for: In silico discovery of transcription regulatory elements in Plasmodium falciparum
Source: BMC Genomics. 2008 Feb 7;9:70. doi: 10.1186/1471-2164-9-70 (PMC2268928; doi:10.1186/1471-2164-9-70)
Supplement: Additional File 1 — Sporozoite-specific OPI cluster seed genes. The 18 P. falciparum sporozoite-related genes used to seed OPI generation of the sporozoite-specific gene cluster GO:GNF0006. [file 1471-2164-9-70-S1.xls]

## Sheet: Sheet1
Additional file 1. Sporozoite-specific gene cluster seed genes: The 18 P. falciparum sporozoite-related genes used to seed the OPI generation of the sporozoite-specific gene cluster GO:GNF0006.
Systematic name	Common name	Reference
PF10_0083	S1	Kaiser, 2004
PFC0210c	CSP	Menard, 1997
PFL0800c	Antigen 2	Doolan, 2003
PFB0325c	Cysteine Protease	Aly, 2005
PF13_0012	UIS3	Mueller, 2005
PF13_0201	SSP/TRAP	Sultan, 1997
PFD0425w	S5	Kaiser, 2004
PF14_0044	S11	Kaiser, 2004
PFD0235c	S10	Kaiser, 2004
PFD0430c	PPLP1	Kaiser, 2004
PFL0370w	S14	Kaiser, 2004
PFA0200w	TRSP	Kaiser, 2004
PF11_0480	S22	Kaiser, 2004
PF08_0088	S23	Kaiser, 2004
PFA0205w	S24	Kaiser, 2004
PFL0545w	S25	Kaiser, 2004
PF11_0486	Putative MAEBL	Kariu, 2002
PFD0210c	Pfs36	Ishino, 2005
