# Supplementary material for: In silico discovery of transcription regulatory elements in Plasmodium falciparum
Source: BMC Genomics. 2008 Feb 7;9:70. doi: 10.1186/1471-2164-9-70 (PMC2268928; doi:10.1186/1471-2164-9-70)
Supplement: Additional File 2 — OPI clusters used for GEMS analysis. The 21 OPI clusters used as the basis for GEMS analysis listed by GO identifier number and cluster size. [file 1471-2164-9-70-S2.xls]

## Sheet: Sheet1
Additional file 2. OPI clusters used for GEMS analysis: The 21 OPI clusters used as the basis for GEMS analysis listed by GO indentifier number and cluster size.
Cluster	GO Identifier	Cluster Size (P.f.)
Antigenic Variation	GO:0020033	286
Cytosolic Ribosome (sensu Eukarya)	GO:0005830	89
Cell Adhesion	GO:0007155	50
Modification-Dependent Protein Catabolism	GO:0019941	45
Proteasome Complex (sensu Eukarya)	GO:0000502	75
DNA Replication and Chromosome Cycle	GO:0000067	96
Ribosome	GO:0005840	131
Mitotic Cell Cycle	GO:0000278	333
Endoplasmic Reticulum	GO:0005783	291
Cell Invasion	GO:0030260	87
Replisome	GO:0030894	100
tRNA Metabolism	GO:0006399	324
Amino Acid Metabolism	GO:0006520	398
Glycolysis	GO:0006096	97
Protein Folding	GO:0006457	130
Carbohydrate Catabolism	GO:0016052	82
Sexual Development	GO:GNF0004	246
Translational Initiation	GO:0006413	121
Isoprenoid Metabolism	GO:0006720	45
Maurer's Cleft	GO:0020036	243
Sporozoite-Specific	GO:GNF0006	37
