# Supplementary material for: In silico discovery of transcription regulatory elements in Plasmodium falciparum
Source: BMC Genomics. 2008 Feb 7;9:70. doi: 10.1186/1471-2164-9-70 (PMC2268928; doi:10.1186/1471-2164-9-70)
Supplement: Additional File 3 — Putative promoter cis-regulatory elements discovered by GEMS. Motif derived from GEMS analysis of 1000 base pair promoter regions upstream of gene start codons. [file 1471-2164-9-70-S3.xls]

## Sheet: final_2.0_7.csv
Additional file 3. Putative promoter cis-regulatory elements discovered by GEMS: Motifs derived from GEMS analysis of 1000 base pair promoter regions upstream of gene start codons.
Motif	Best?	GroupSize	OPI Cluster	Description	Consensus	Pattern	Pattern_RC	Length	Pf_logP	BestOrthLogP	Py_logP	Pb_logP	Pc_logP	#_Repeat	%_repeat	Cutoff	Mismatch	Similarity	GeneInCluster	GeneInGenome	SitesInCluster	SitesInGenome	BestGOLogP	GO_Annotation
PfM1.1	Y	1	GO_GNF0004	Sexual Development	CAGGAC	CAGGAC	GTCCTG	6	-10.96	-3.68	-3.68	-0.9	-1.3	25	0.1645	9	2	0.5	152	1257	235	1739	-2.062	-2.062|GO:0006793|phosphorus metabolism:-2.062|GO:0006796|phosphate metabolism:-2.058|GO:0006468|protein amino acid phosphorylation:-1.920|GO:0016773|phosphotransferase activity|alcohol group as acceptor:-1.894|GO:0016310|phosphorylation
PfM2.1	Y	1	GO_GNF0004	Sexual Development	GTACATAC	GTACATAC	GTATGTAC	8	-21.18	-2.86	-2.84	-1.71	-2.86	30	0.2752	8	2	0.57	109	575	144	671	-2.675	-2.675|GO:0006778|porphyrin metabolism:-2.675|GO:0006779|porphyrin biosynthesis:-1.755|GO:0008415|acyltransferase activity:-1.755|GO:0016747|transferase activity|transferring groups other than amino-acyl groups:-1.653|GO:0016746|transferase activity|trans
PfM3.1	Y	1	GO_GNF0004	Sexual Development	CGCGTGTC	CGCGTGTC	GACACGCG	8	-13.53	-5.66	-5.66	-2.78	-1.22	45	0.2866	163	3	0.4	157	1244	292	2088	-3.037	-3.037|GO:0007018|microtubule-based movement:-3.037|GO:0030705|cytoskeleton-dependent intracellular transport:-2.846|GO:0005856|cytoskeleton:-2.844|GO:0005874|microtubule:-2.339|GO:0009536|plastid
PfM4.1	Y	3	GO_GNF0004	Sexual Development	WAGACA	AAGACA	TGTCTT	6	-49.13	-18.21	-18.21	-9.89	-9.93	65	0.3218	2	2	0.58	202	1154	384	1836	-3.914	-3.914|GO:0007018|microtubule-based movement:-3.914|GO:0030705|cytoskeleton-dependent intracellular transport:-3.730|GO:0007017|microtubule-based process:-3.700|GO:0003777|microtubule motor activity:-2.639|GO:0005874|microtubule
PfM4.2	N	3	GO_0020033	Antigenic Variation	CGTCATAC	CGTCATAC	GTATGACG	8	-25.04	-2.44	-1.92	-1.44	-2.44	26	0.2574	4	2	0.61	101	387	116	424	-51.233	-51.233|GO:0018995|host:-51.233|GO:0043245|extraorganismal space:-47.188|GO:0020033|antigenic variation:-47.188|GO:0042782|passive immune evasion:-46.918|GO:0006952|defense response
PfM4.3	N	3	GO_GNF0006	Sporozoite-Specific	AAGACA	AAGACA	TGTCTT	6	-10.25	-2.81		-2.81	-2.62	13	0.4333	1	1	0.61	30	883	52	1172	-2.009	-2.009|GO:0000104|succinate dehydrogenase activity:-2.009|GO:0009055|electron carrier activity:-1.413|GO:0016627|oxidoreductase activity|acting on the CH-CH group of donors:-1.242|GO:0020007|apical complex:-1.242|GO:0045177|apical part of cell
PfM5.1	Y	2	GO_GNF0004	Sexual Development	CAAGTGCG	CAAGTGCG	CGCACTTG	8	-10.66	-2.45	-2.45	-1.66	-1.07	29	0.1921	65	3	0.45	151	1254	203	1674	-3.385	-3.385|GO:0007018|microtubule-based movement:-3.385|GO:0030705|cytoskeleton-dependent intracellular transport:-2.875|GO:0003777|microtubule motor activity:-2.500|GO:0007017|microtubule-based process:-2.430|GO:0006778|porphyrin metabolism
PfM5.2	N	2	GO_GNF0004	Sexual Development	TGAGCGAA	TGAGCGAA	TTCGCTCA	8	-10.63	-2.52	-2.52	-0.48	-0.87	51	0.3072	46	3	0.46	166	1441	238	2042	-4.203	-4.203|GO:0004312|fatty-acid synthase activity:-2.710|GO:0003777|microtubule motor activity:-2.519|GO:0008415|acyltransferase activity:-2.519|GO:0016747|transferase activity|transferring groups other than amino-acyl groups:-2.355|GO:0016746|transferase ac
PfM6.1	Y	1	GO_GNF0004	Sexual Development	CGATCAAG	CGATCAAG	CTTGATCG	8	-12.63	-2.49	-2.49	-0.6	-0.62	32	0.2222	44	3	0.46	144	1114	219	1544	-3.11	-3.110|GO:0005874|microtubule:-2.843|GO:0015630|microtubule cytoskeleton:-2.682|GO:0008415|acyltransferase activity:-2.682|GO:0016747|transferase activity|transferring groups other than amino-acyl groups:-2.517|GO:0016746|transferase activity|transferring
PfM7.1	Y	1	GO_GNF0004	Sexual Development	CGGTC	CGGTC	GACCG	5	-12.9	-3.22	-3.22	-1.74	-1.14	23	0.1484	5	2	0.48	155	1237	240	1805	-3.171	-3.171|GO:0007017|microtubule-based process:-3.101|GO:0007018|microtubule-based movement:-3.101|GO:0030705|cytoskeleton-dependent intracellular transport:-2.660|GO:0003777|microtubule motor activity:-2.296|GO:0004312|fatty-acid synthase activity
PfM8.1	Y	2	GO_GNF0004	Sexual Development	GTCCGTTA	GTCCGTTA	TAACGGAC	8	-10.72	-4.42	-1.68	-1.18	-4.42	50	0.2137	122	3	0.43	234	2466	573	5167	-3.586	-3.586|GO:0007018|microtubule-based movement:-3.586|GO:0030705|cytoskeleton-dependent intracellular transport:-3.433|GO:0003777|microtubule motor activity:-3.351|GO:0007017|microtubule-based process:-2.441|GO:0005874|microtubule
PfM8.2	N	2	GO_0007155	Cell Adhesion	CCGGACTA	CCGGACTA	TAGTCCGG	8	-10.54	-3.86	-1	-0.81	-3.86	3	0.2308	16	3	0.53	13	70	13	70	-15.576	-15.576|GO:0020030|infected host cell surface knob:-15.509|GO:0020013|rosetting:-14.753|GO:0007157|heterophilic cell adhesion:-14.753|GO:0020035|cytoadherence to microvasculature:-14.753|GO:0044406|adhesion to host
PfM9.1	Y	1	GO_GNF0004	Sexual Development	CGAGGGCA	CGAGGGCA	TGCCCTCG	8	-11.46	-2.35	-2.04	-2.35	-1.06	12	0.2264	25	3	0.49	53	247	58	265	-2.059	-2.059|GO:0005975|carbohydrate metabolism:-1.942|GO:0004214|dipeptidyl-peptidase I activity:-1.942|GO:0004315|3-oxoacyl-[acyl-carrier protein] synthase activity:-1.942|GO:0008239|dipeptidyl-peptidase activity:-1.942|GO:0008446|GDP-mannose 4,6-dehydratase
PfM10.1	Y	1	GO_GNF0004	Sexual Development	TACMGACA	TACCGACA	TGTCGGTA	8	-14.84	-3.47	-3.47	-2.89	-1.7	98	0.4667	35	3	0.48	210	1929	470	3680	-3.819	-3.819|GO:0004312|fatty-acid synthase activity:-3.805|GO:0007018|microtubule-based movement:-3.805|GO:0030705|cytoskeleton-dependent intracellular transport:-3.612|GO:0003777|microtubule motor activity:-3.605|GO:0007017|microtubule-based process
PfM11.1	Y	1	GO_GNF0004	Sexual Development	CATTGTC	CATTGTC	GACAATG	7	-10.76	-4.24	-4.24	-2.93	-2.04	37	0.2139	13	2	0.53	173	1527	305	2343	-4.052	-4.052|GO:0004312|fatty-acid synthase activity:-3.019|GO:0007017|microtubule-based process:-2.976|GO:0007018|microtubule-based movement:-2.976|GO:0030705|cytoskeleton-dependent intracellular transport:-2.797|GO:0005874|microtubule
PfM12,1	Y	1	GO_GNF0004	Sexual Development	ATATAGA	ATATAGA	TCTATAT	7	-11.73	-2.84	-2.84	-2.05		87	0.3991	3	2	0.58	218	2148	465	4235	-3.705	-3.705|GO:0004312|fatty-acid synthase activity:-2.546|GO:0007018|microtubule-based movement:-2.546|GO:0030705|cytoskeleton-dependent intracellular transport:-2.502|GO:0007017|microtubule-based process:-2.237|GO:0003777|microtubule motor activity
PfM13.1	Y	1	GO_GNF0004	Sexual Development	CGTCCGCA	CGTCCGCA	TGCGGACG	8	-12.67	-2.23	-2.16	-2.23	-0.88	53	0.2978	141	3	0.41	178	1534	288	2389	-2.565	-2.565|GO:0003777|microtubule motor activity:-2.510|GO:0016773|phosphotransferase activity|alcohol group as acceptor:-2.261|GO:0016301|kinase activity:-2.232|GO:0004312|fatty-acid synthase activity:-2.229|GO:0006468|protein amino acid phosphorylation
PfM14.1	Y	2	GO_GNF0004	Sexual Development	TCTGCA	TCTGCA	TGCAGA	6	-15.19	-3.2	-3.2	-3.05	-0.89	41	0.2547	2	2	0.53	161	1249	232	1691	-4.203	-4.203|GO:0004312|fatty-acid synthase activity:-3.824|GO:0008415|acyltransferase activity:-3.824|GO:0016747|transferase activity|transferring groups other than amino-acyl groups:-3.583|GO:0016746|transferase activity|transferring acyl groups:-2.710|GO:000
PfM14.2	N	2	GO_GNF0004	Sexual Development	GTCAACA	GTCAACA	TGTTGAC	7	-11.4	-4.58	-4.58	-3.53	-2.1	31	0.2123	9	2	0.54	146	1172	222	1600	-2.727	-2.727|GO:0003777|microtubule motor activity:-2.330|GO:0006778|porphyrin metabolism:-2.330|GO:0006779|porphyrin biosynthesis:-2.068|GO:0004674|protein serine/threonine kinase activity:-1.974|GO:0051188|cofactor biosynthesis
PfM15.1	Y	4	GO_0005830	Cytosolic Ribosome (sensu Eukarya)	CCCCTTA	CCCCTTA	TAAGGGG	7	-9.63	-5.71	-4.15	-2.05	-5.71	10	0.2632	5	2	0.58	38	464	42	507	-18.125	-18.125|GO:0009059|macromolecule biosynthesis:-18.012|GO:0044249|cellular biosynthesis:-17.428|GO:0009058|biosynthesis:-17.354|GO:0006412|protein biosynthesis:-15.170|GO:0003735|structural constituent of ribosome
PfM15.2	N	4	GO_0000278	Mitotic Cell Cycle	AAAGGGA	AAAGGGA	TCCCTTT	7	-8.72	-3.23	-2.3	-3.23	-0.96	146	0.4883	5	2	0.59	299	2372	862	6608	-12.693	-12.693|GO:0000278|mitotic cell cycle:-12.257|GO:0000067|DNA replication and chromosome cycle:-11.824|GO:0000084|S phase of mitotic cell cycle:-11.824|GO:0051320|S phase:-11.462|GO:0006260|DNA replication
PfM15.3	N	4	GO_0006399	tRNA Metabolism	TAGGGGAA	TAGGGGAA	TTCCCCTA	8	-7.41	-2.76	-1.76	-2.76	-1.67	24	0.4286	5	2	0.61	56	258	62	269	-4.493	-4.493|GO:0009058|biosynthesis:-4.016|GO:0044249|cellular biosynthesis:-3.942|GO:0006412|protein biosynthesis:-3.698|GO:0009059|macromolecule biosynthesis:-2.948|GO:0019538|protein metabolism
PfM15.4	N	4	GO_0005840	Ribosome	CCCTATAA	CCCTATAA	TTATAGGG	8	-7.2	-2.68	-1.69	-1.74	-2.68	30	0.4688	9	2	0.58	64	831	77	997	-17.996	-17.996|GO:0009059|macromolecule biosynthesis:-16.878|GO:0005830|cytosolic ribosome (sensu Eukaryota):-16.600|GO:0044249|cellular biosynthesis:-16.490|GO:0006412|protein biosynthesis:-16.017|GO:0003735|structural constituent of ribosome
PfM16.1	Y	1	GO_0005830	Cytosolic Ribosome (sensu Eukarya)	ATANGTNA	ATACGTGA	TCACGTAT	8	-7.04	-2.67	-1.76	-2.67	-2.12	66	0.8354	6	3	0.57	79	1953	149	3222	-27.181	-27.181|GO:0009059|macromolecule biosynthesis:-25.569|GO:0044249|cellular biosynthesis:-24.544|GO:0006412|protein biosynthesis:-24.540|GO:0009058|biosynthesis:-21.604|GO:0003735|structural constituent of ribosome
PfM17.1	Y	1	GO_0005830	Cytosolic Ribosome (sensu Eukarya)	TAATATTA	TAATATTA	TAATATTA	9	-8.11	-4.4	-2.1	-4.4	-3.86	66	0.9296	-1	0	1	71	1541	136	2347	-27.533	-27.533|GO:0009059|macromolecule biosynthesis:-26.175|GO:0044249|cellular biosynthesis:-25.165|GO:0009058|biosynthesis:-23.463|GO:0006412|protein biosynthesis:-21.116|GO:0003735|structural constituent of ribosome
PfM18.1	Y	1	GO_0030260	Cell Invasion	NGGTGCA	CGGTGCA	TGCACCG	7	-11.88	-5.33	-5.33	-3.7	-1.99	7	0.2188	8	2	0.55	32	285	40	318	-3.323	-3.323|GO:0020008|rhoptry:-2.930|GO:0020007|apical complex:-2.930|GO:0045177|apical part of cell:-2.448|GO:0030260|entry into host cell:-2.448|GO:0044409|entry into host
PfM19.1	Y	1	GO_0030260	Cell Invasion	GTTGTATA	GTTGTATA	TATACAAC	8	-9.21	-2.35	-1.56	-2.35	-1.23	16	0.3404	5	2	0.61	47	723	68	873	-8.708	-8.708|GO:0030260|entry into host cell:-8.708|GO:0044409|entry into host:-2.822|GO:0020008|rhoptry:-2.751|GO:0007154|cell communication:-2.433|GO:0020007|apical complex
PfM20.1	Y	3	GO_0030260	Cell Invasion	ACAACCT	ACAACCT	AGGTTGT	7	-13.92	-3.29	-3.29	-2.2	-1.11	13	0.2549	4	2	0.57	51	645	67	772	-8.708	-8.708|GO:0030260|entry into host cell:-8.708|GO:0044409|entry into host:-4.123|GO:0020007|apical complex:-4.123|GO:0045177|apical part of cell:-3.147|GO:0004289|subtilase activity
PfM20.2	N	3	GO_GNF0004	Sexual Development	CAACCTTC	CAACCTTC	GAAGGTTG	8	-10.72	-2.3	-2.3	-0.68	-0.35	22	0.1366	45	3	0.45	161	1375	253	1925	-2.906	-2.906|GO:0008017|microtubule binding:-2.906|GO:0015631|tubulin binding:-2.676|GO:0003777|microtubule motor activity:-2.253|GO:0007017|microtubule-based process:-2.037|GO:0007018|microtubule-based movement
PfM20.3	N	3	GO_0030260	Cell Invasion	ACARCCAA	ACAGCCAA	TTGGCTGT	8	-7.95	-4	-3.38	-4		33	0.44	41	3	0.47	75	1776	146	3201	-11.654	-11.654|GO:0030260|entry into host cell:-11.654|GO:0044409|entry into host:-7.440|GO:0020007|apical complex:-7.440|GO:0045177|apical part of cell:-6.548|GO:0020008|rhoptry
PfM21.1	Y	1	GO_0020033	Antigenic Variation	CATANTGG	CATACTGG	CCAGTATG	8	-27.54	-2.99	-1.2	-1.07	-2.99	61	0.5701	6	3	0.56	107	403	156	480	-63.649	-63.649|GO:0020033|antigenic variation:-63.649|GO:0042782|passive immune evasion:-63.279|GO:0006952|defense response:-63.279|GO:0020012|evasion of host immune response:-63.279|GO:0030682|evasion of host defense response
PfM22.1	Y	1	GO_0020033	Antigenic Variation	ACKATTG	ACGATTG	CAATCGT	7	-17.74	-2.05	-0.89	-2.05	-1.69	89	0.4863	7	2	0.56	183	1206	315	1631	-70.906	-70.906|GO:0018995|host:-70.906|GO:0043245|extraorganismal space:-70.633|GO:0020033|antigenic variation:-70.633|GO:0042782|passive immune evasion:-70.100|GO:0006952|defense response
PfM23.1	Y	2	GO_0020033	Antigenic Variation	AACAGTAG	AACAGTAG	CTACTGTT	8	-22.15	-3.16	-0.81	-0.73	-3.16	25	0.3247	3	3	0.58	77	260	80	273	-54.391	-54.391|GO:0018995|host:-54.391|GO:0043245|extraorganismal space:-53.127|GO:0020033|antigenic variation:-53.127|GO:0042782|passive immune evasion:-52.854|GO:0006952|defense response
PfM23.2	N	2	GO_0030260	Cell Invasion	CAGTAGAC	CAGTAGAC	GTCTACTG	8	-8.08	-3.07	-3.07	-1.23	-1.55	16	0.3636	27	3	0.49	44	694	51	800	-11.35	-11.350|GO:0030260|entry into host cell:-11.350|GO:0044409|entry into host:-5.058|GO:0020008|rhoptry:-4.367|GO:0020007|apical complex:-4.367|GO:0045177|apical part of cell
PfM24.1	Y	1	GO_GNF0006	Sporozoite-Specific	CATGCAN	CATGCAG	CTGCATG	7	-18.73	-2.15	-2.15	-1.06	-0.64	4	0.129	6	1	0.54	31	500	54	629	-1.946	-1.946|GO:0000104|succinate dehydrogenase activity:-1.946|GO:0004108|citrate (Si)-synthase activity:-1.946|GO:0009055|electron carrier activity:-1.946|GO:0016833|oxo-acid-lyase activity:-1.946|GO:0046912|transferase activity|transferring acyl groups|acyl
PfM25.1	Y	1	GO_GNF0006	Sporozoite-Specific	CATGTNAC	CATGTGAC	GTCACATG	8	-8.37	-2.22	-1.37	-2.22	-1.43	10	0.2778	33	2	0.49	36	1655	83	2741	-1.908	-1.908|GO:0000104|succinate dehydrogenase activity:-1.908|GO:0004108|citrate (Si)-synthase activity:-1.908|GO:0009055|electron carrier activity:-1.908|GO:0016833|oxo-acid-lyase activity:-1.908|GO:0046912|transferase activity|transferring acyl groups|acyl
PfM26.1	Y	1	GO_GNF0006	Sporozoite-Specific	AATGGACA	AATGGACA	TGTCCATT	8	-8.53	-3.41	-2.56	-1.21	-3.41	4	0.2105	6	1	0.6	19	356	21	393	-2.174	-2.174|GO:0000104|succinate dehydrogenase activity:-2.174|GO:0009055|electron carrier activity:-1.576|GO:0016627|oxidoreductase activity|acting on the CH-CH group of donors:-1.403|GO:0020007|apical complex:-1.403|GO:0045177|apical part of cell
PfM27.1	Y	3	GO_0000067	DNA Replication and Chromosome Cycle	NTGTGTGA	CTGTGTGA	TCACACAG	8	-13.71	-4.82	-4.82	-4.09	-3.05	39	0.4588	31	3	0.49	85	1598	165	2740	-14.057	-14.057|GO:0006260|DNA replication:-13.815|GO:0000067|DNA replication and chromosome cycle:-13.359|GO:0000278|mitotic cell cycle:-12.820|GO:0000084|S phase of mitotic cell cycle:-12.820|GO:0051320|S phase
PfM27.2	N	3	GO_0030260	Cell Invasion	NTGTGTGC	CTGTGTGC	GCACACAG	8	-12.3	-2.35	-2.01	-2.35	-1.38	19	0.2879	29	3	0.5	66	1165	121	1904	-12.331	-12.331|GO:0030260|entry into host cell:-12.331|GO:0044409|entry into host:-3.844|GO:0020007|apical complex:-3.844|GO:0045177|apical part of cell:-3.760|GO:0007154|cell communication
PfM27.3	N	3	GO_0000278	Mitotic Cell Cycle	GGGTGA	GGGTGA	TCACCC	6	-10.59	-4	-4	-2.08	-0.95	39	0.1757	12	2	0.48	222	1513	351	2264	-7.284	-7.284|GO:0006260|DNA replication:-7.084|GO:0000067|DNA replication and chromosome cycle:-6.709|GO:0000278|mitotic cell cycle:-6.522|GO:0000084|S phase of mitotic cell cycle:-6.522|GO:0051320|S phase
PfM28.1	Y	1	GO_0000278	Mitotic Cell Cycle	TGATCCA	TGATCCA	TGGATCA	7	-7.04	-2.01	-1.58	-1.5	-2.01	79	0.378	14	2	0.52	209	1498	289	2138	-6.809	-6.809|GO:0000067|DNA replication and chromosome cycle:-6.466|GO:0000278|mitotic cell cycle:-6.036|GO:0006260|DNA replication:-5.943|GO:0006261|DNA-dependent DNA replication:-5.799|GO:0006259|DNA metabolism
PfM29.1	Y	3	GO_0000278	Mitotic Cell Cycle	TACACAN	TACACAA	TTGTGTA	7	-32.74	-6.32	-6.32	-6.01	-3.07	153	0.4826	4	2	0.6	317	2139	835	4828	-17.228	-17.228|GO:0000278|mitotic cell cycle:-16.876|GO:0000067|DNA replication and chromosome cycle:-16.018|GO:0006260|DNA replication:-15.168|GO:0000084|S phase of mitotic cell cycle:-15.168|GO:0051320|S phase
PfM29.2	N	3	GO_0030894	Replisome	NTGTGTA	CTGTGTA	TACACAG	7	-12.4	-2.15		-2.15	-2.15	39	0.4432	2	2	0.7	88	1667	146	2755	-14.254	-14.254|GO:0030894|replisome:-13.036|GO:0005657|replication fork:-11.883|GO:0006260|DNA replication:-11.665|GO:0000067|DNA replication and chromosome cycle:-11.255|GO:0000278|mitotic cell cycle
PfM29.3	N	3	GO_GNF0004	Sexual Development	CTGTGTA	CTGTGTA	TACACAG	7	-10.58	-4.36	-4.36	-1.49	-3.63	79	0.348	18	2	0.51	227	2338	557	5244	-2.473	-2.473|GO:0008017|microtubule binding:-2.473|GO:0015631|tubulin binding:-2.248|GO:0003777|microtubule motor activity:-2.063|GO:0008415|acyltransferase activity:-2.063|GO:0016747|transferase activity|transferring groups other than amino-acyl groups
PfM30.1	Y	1	GO_0000278	Mitotic Cell Cycle	CATTCAC	CATTCAC	GTGAATG	7	-7.08	-2.45	-1.12	-2.45	-1.52	71	0.4128	5	2	0.58	172	1163	221	1526	-5.745	-5.745|GO:0005694|chromosome:-5.545|GO:0030894|replisome:-5.015|GO:0005657|replication fork:-4.798|GO:0000067|DNA replication and chromosome cycle:-4.555|GO:0000278|mitotic cell cycle
PfM31.1	Y	1	GO_0006720	Isoprenoid Metabolism	AAGGTATA	AAGGTATA	TATACCTT	8	-7.28	-2.09	-2.09	-0.84	-1.73	14	0.5	3	2	0.62	28	737	32	845	-10.842	-10.842|GO:0006720|isoprenoid metabolism:-10.842|GO:0008299|isoprenoid biosynthesis:-6.287|GO:0008610|lipid biosynthesis:-5.149|GO:0009241|polyisoprenoid biosynthesis:-5.149|GO:0016096|polyisoprenoid metabolism
PfM32.1	Y	2	GO_0006399	tRNA metabolism	ATGTAGGG	ATGTAGGG	CCCTACAT	8	-7.45	-2.92	-1.56	-2.92	-2.26	18	0.4091	7	2	0.6	44	180	44	187	-6.932	-6.932|GO:0009059|macromolecule biosynthesis:-6.212|GO:0006412|protein biosynthesis:-5.588|GO:0044249|cellular biosynthesis:-5.341|GO:0009058|biosynthesis:-5.010|GO:0043037|translation
PfM32.2	N	2	GO_0006520	Amino Acid Metabolism	AAAGTAGG	AAAGTAGG	CCTACTTT	8	-7.45	-2.24	-0.66	-1.61	-2.24	197	0.495	80	3	0.44	398	2926	1569	11200	-15.22	-15.220|GO:0044249|cellular biosynthesis:-14.992|GO:0009058|biosynthesis:-14.198|GO:0006412|protein biosynthesis:-13.987|GO:0009059|macromolecule biosynthesis:-11.074|GO:0043037|translation
PfM33.1	Y	1	GO_0006520	Amino Acid Metabolism	TAAAATTA	TAAAATTA	TAATTTTA	8	-7.03	-2.97	-0.43	-2.97	-1.07	332	0.8973	1	3	0.62	370	2581	1152	7355	-15.044	-15.044|GO:0044249|cellular biosynthesis:-14.901|GO:0006412|protein biosynthesis:-14.894|GO:0009058|biosynthesis:-14.747|GO:0009059|macromolecule biosynthesis:-11.024|GO:0043037|translation
PfM34.1	Y	1	GO_0005783	Endoplasmic Reticulum	ATGAATAC	ATGAATAC	GTATTCAT	8	-7.8	-2.88	-1.75	-1.42	-2.88	118	0.6211	4	2	0.6	190	1517	295	2266	-11.017	-11.017|GO:0000502|proteasome complex (sensu Eukaryota):-8.909|GO:0006511|ubiquitin-dependent protein catabolism:-8.909|GO:0019941|modification-dependent protein catabolism:-8.262|GO:0044257|cellular protein catabolism:-8.262|GO:0051603|proteolysis during
Key
Motif	Motif ID #.
Best?	Does this motif have the lowest p-value of group after CompareACE-like clustering?
GroupSize	# of motifs clustered into group as a result of CompareACE-like final clustering.
OPI Cluster	OPI cluster used to derive promoter sequences from.
Description	Biological function OPI cluster represents
Consensus	Motif in consensus format.
Pattern	Motif string representing most abundant bases at each position.
Pattern_RC	Motif string representing most abundant bases at each position, reverse complement.
Length	Length of motif
Pf_logP	Hypergeometric-based enrichment score for motif instances in P. falciparum (log10 based)
BestOrthLogP	Lowest Hypergeometric-based enrichment score (taken from the next three columns) in rodent Plasmodium species (log10 based)
Py_logP	Hypergeometric-based enrichment score for motif instances in P. yoelii (log10 based)
Pb_logP	Hypergeometric-based enrichment score for motif instances in P. berghei (log10 based)
Pc_logP	Hypergeometric-based enrichment score for motif instances in P. chabaudi (log10 based)
#_Repeat	Number of motif instances would have been masked by RepeatMask program
%_repeat	Percentage of motif instances would have been masked by RepeatMask program
Cutoff	An internally-used variable within the OPI parameter optimization routine
Mismatch	Optimal mismatch level determined by the OPI paramter optimization routine
Similarity	Optimal similarity threshold determined by the OPI parameter optimization routine
GeneInCluster	# of gene promoters in source OPI cluster with >= 1 motif instance
GeneInGenome	# of gene promoters in genome with >=1 motif instance
SitesInCluster	# of motif instances in gene promoters from source OPI cluster (each gene promoter can have mutliple motif instances, each counted as a site)
SitesInGenome	# of motif instances in all promoters from the genome (each gene promoter can have mutliple motif instances, each counted as a site)
BestGOLogP	Lowest hypergeometric-basd enrichment score derived from motif instances in promoters of genes contained within a GO annotation group.
	The best LogP value taken from the GO_Annotation column
GO_Annotation	Hypergeometric-based enrichment scores for motif instances in promoters of genes contained within various GO annotation groups.
	That is the listed GO groups are most significantly enriched within the list of genes promoters containing the motif. P-values are log10 based.
