# Supplementary material for: In silico discovery of transcription regulatory elements in Plasmodium falciparum
Source: BMC Genomics. 2008 Feb 7;9:70. doi: 10.1186/1471-2164-9-70 (PMC2268928; doi:10.1186/1471-2164-9-70)
Supplement: Additional File 4 — Putative intron cis-regulatory elements discovered by GEMS. Motif candidates derived from GEMS analysis of gene intron regions. [file 1471-2164-9-70-S4.xls]

## Sheet: final
Additional file 4. Putative intron cis-regulatory elements discovered by GEMS: Motif candidates derived from GEMS analysis of gene intron regions.
Motif	Best?	GroupSize	OPI Cluster	Description	Consensus	Pattern_rc	RelatedMotif	Length	Pf_logP	BestOrthLogP	Py_logP	Pb_LogP	Pc_LogP	Cutoff	Mismatch	Similarity	GeneInCluster	GeneInGenome	SitesInCluster	SitesInGenome	BestGOLogP	GO_annotation
PfMIntron1.1	Y	1	GO_GNF0004	Sexual Development	NCTCC	GGAGC		5	-10.3233	-2.16	-2.16	-0.14	-0.37	123	2	0.280625	150	1620	11846	88986	-2.281	-2.281|GO:0008415|acyltransferase activity:-2.281|GO:0016746|transferase activity|transferring acyl groups:-2.281|GO:0016747|transferase activity|transferring groups other than amino-acyl groups:-2.268|GO:0007018|microtubule-based movement:-2.268|GO:00307
PfMIntron2.1	Y	1	GO_0006096	glycolysis	GTACNTA	TAGGTAC	GO_GNF0004:GTACATAC/GTATGTAC,Sim=0.801580846884382,Dir=1,Offset=0]	7	-11.9108	-2.16	-1.15	-0.9	-2.16	74	2	0.410932	54	1545	624	17577	-6.978	-6.978|GO:0005829|cytosol:-4.658|GO:0044265|cellular macromolecule catabolism:-4.546|GO:0006096|glycolysis:-4.367|GO:0043170|macromolecule metabolism:-4.298|GO:0006006|glucose metabolism
PfMIntron3.1	Y	1	GO_GNF0006	Sporozoite-specific	AATGCTCC	GGAGCATC	GO_0000278:TGATCCA/TGGATCA,Sim=0.814690829314783,Dir=1,Offset=2] GO_0030260:CGGTGCA/TGCACC,Sim=0.904034707603388,Dir=-1,Offset=2]	8	-5.33573	-2.9	-0.89	-2.9	-1.11	10	2	0.553617	5	43	6	47	-1.646	-1.646|GO:0008234|cysteine-type peptidase activity:-1.198|GO:0008233|peptidase activity:-1.093|GO:0006508|proteolysis:-1.084|GO:0030163|protein catabolism:-1.084|GO:0043285|biopolymer catabolism
PfMIntron4.1	Y	1	GO_0030894	replisome	NGAGCATC	GATGCTCG	GO_0030260:CGGTGCA/TGCACCG,Sim=0.81295090431659,Dir=1,Offset=-1]	8	-7.55461	-2.4	-0.99	-1.19	-2.4	3	1	0.697533	2	3	6	7	-1.816	-1.816|GO:0006281|DNA repair:-1.816|GO:0006974|response to DNA damage stimulus:-1.816|GO:0009719|response to endogenous stimulus:-1.426|GO:0003677|DNA binding:-1.361|GO:0006950|response to stress
PfMIntron5.1	Y	2	GO_0016052	carbohydrate catabolism	GTGTACA	TGTACAC	GO_0030260:CTGTGTGC/GCACACAG,Sim=0.830367572712391,Dir=1,Offset=-2]	7	-6.06159	-2.33	-1.12	-0.38	-2.33	6	1	0.554504	22	505	54	1154	-2.606	-2.606|GO:0005829|cytosol:-2.094|GO:0016282|eukaryotic 43S preinitiation complex:-1.855|GO:0005622|intracellular:-1.854|GO:0016820|hydrolase activity|acting on acid anhydrides|catalyzing transmembrane movement of substances:-1.845|GO:0006096|glycolysis
PfMIntron5.2	N	2	GO_0030260	cell invasion	GGTGTAC	GTACACC	GO_0030260:CGGTGCA/TGCACCG,Sim=0.821572917606976,Dir=1,Offset=-1]	7	-5.6702	-2.25	-1.32	-2.25	-0.49	7	1	0.565688	11	97	16	106	-2.326	-2.326|GO:0020008|rhoptry:-2.025|GO:0020007|apical complex:-2.025|GO:0045177|apical part of cell:-1.941|GO:0030260|entry into host cell:-1.941|GO:0044409|entry into host
PfMIntron6.1	Y	1	GO_0030894	replisome	GCGTGTGA	TCACACGC	GO_0000278:TACACAA/TTGTGTA,Sim=0.815135493799055,Dir=-1,Offset=2] GO_0000278:GGGTGA/TCACCC,Sim=0.821858041676269,Dir=1,Offset=2] GO_0030894:CTGTGTA/TACACAG,Sim=0.811563799990878,Dir=1,Offset=2] GO_GNF0004:CGCGTGTC/GACACGCGSim=0.833288500315778,Dir=1,Offset=-1] GO_GNF0006:CATGTGAC/GTCACATGSim=0.822695793571972,Dir=1,Offset=1]	8	-7.09997	-3.5	-3.32	-3.5	-2.33	75	2	0.444073	29	533	77	1004	-3.09	-3.090|GO:0006259|DNA metabolism:-2.818|GO:0000084|S phase of mitotic cell cycle:-2.818|GO:0006260|DNA replication:-2.818|GO:0051320|S phase:-2.818|GO:0051325|interphase
PfMIntron7.1	Y	1	GO_0000067	DNA replication and chromosome cycle	ATAACACA	TGTGTTAT	GO_0000067:CTGTGTGA/TCACACAG,Sim=0.836611803034918,Dir=-1,Offset=1] GO_0000278:TACACAA/TTGTGTA,Sim=0.923442181224392,Dir=1,Offset=2] GO_0030894:CTGTGTA/TACACAG,Sim=0.905907282160773,Dir=-1,Offset=2] GO_GNF0004:CTGTGTA/TACACAGSim=0.908311541863093,Dir=-1,Offset=2]	8	-10.4483	-2.79	-0.79	-2.79	-0.38	14	1	0.564602	31	908	113	1936	-2.818	-2.818|GO:0000084|S phase of mitotic cell cycle:-2.818|GO:0006260|DNA replication:-2.818|GO:0051320|S phase:-2.818|GO:0051325|interphase:-2.818|GO:0051329|interphase of mitotic cell cycle
PfMIntron8.1	Y	1	GO_0006399	tRNA metabolism	GCTAGCA	TGCTAGC	GO_GNF0006:CATGCAG/CTGCATG,Sim=0.865174358142864,Dir=1,Offset=1]	7	-4.3684	-2.8	-0.85	-2.8	-1.37	1	1	0.708318	5	12	7	14	-1.946	-1.946|GO:GNF0165|JAMM domain:-1.771|GO:0005838|proteasome regulatory particle (sensu Eukaryota):-1.596|GO:GNF0160|Ubiquitin proteases:-1.472|GO:0004298|threonine endopeptidase activity:-1.377|GO:0000502|proteasome complex (sensu Eukaryota)
PfMIntron9.1	Y	1	GO_0030260	cell invasion	CGCTANC	GGTAGCG		7	-3.73739	-3.04	-3.04	-0.2	-0.31	10	2	0.518031	5	28	7	33	1
PfMIntron10.1	Y	2	GO_GNF0006	Sporozoite-specific	ATGMCGKC	GACGGCAT	GO_0020033:CGTCATAC/GTATGACG,Sim=0.906467329243179,Dir=-1,Offset=-2]	8	-4.07533	-2.2	-2.2	-1.92	-0.66	1	2	0.744391	1	1	2	2	-0.774	-0.774|GO:0009536|plastid:-0.774|GO:0020011|apicoplast:-0.596|GO:0043227|membrane-bound organelle:-0.596|GO:0043231|intracellular membrane-bound organelle:-0.523|GO:0043229|intracellular organelle
PfMIntron10.2	N	2	GO_0005840	ribosome	GAGTCRGC	GCCGACTC	GO_GNF0004:TACCGACA/TGTCGGTA,Sim=0.822311524478739,Dir=-1,Offset=1]	8	-3.34832	-2.04	-2.04	-0.54	-0.18	2	2	0.646627	3	5	3	5	-2.723	-2.723|GO:0005834|heterotrimeric G-protein complex:-2.723|GO:0019897|extrinsic to plasma membrane:-2.723|GO:0019898|extrinsic to membrane:-2.723|GO:0005076|receptor signaling protein serine/threonine kinase signaling protein activity:-2.723|GO:0005080|pro
PfMIntron11.1	Y	2	GO_0016052	carbohydrate catabolism	AGCTNAT	ATCAGCT		7	-6.37113	-2.06	-0.51	-0.63	-2.06	53	2	0.426643	37	1232	149	4288	-5.426	-5.426|GO:0006096|glycolysis:-5.172|GO:0006006|glucose metabolism:-5.172|GO:0006007|glucose catabolism:-5.172|GO:0019320|hexose catabolism:-5.172|GO:0044275|cellular carbohydrate catabolism
PfMIntron11.2	N	2	GO_0020036	Maurer's cleft	AGCAGAAG	CTTCTGCT	GO_0030260:CAGTAGAC/GTCTACTG,Sim=0.875485820467249,Dir=1,Offset=2] GO_GNF0004:TCTGCA/TGCAGA,Sim=0.835649059247999,Dir=-1,Offset=0]	8	-3.16514	-3.89	-0.53	-3.89	-1.02	4	1	0.635759	5	24	7	26	-1.612	-1.612|GO:0020036|Maurer's cleft:-1.163|GO:0030430|host cell cytoplasm:-0.690|GO:0018995|host:-0.690|GO:0043245|extraorganismal space
PfMIntron12.1	Y	1	GO_0000067	DNA replication and chromosome cycle	CTGCTTA	TAAGCAG		7	-3.52042	-2.16	-2.16	-0.85	-0.64	5	1	0.587116	8	82	10	88	-2.326	-2.326|GO:0005851|eukaryotic translation initiation factor 2B complex:-2.325|GO:0003727|single-stranded RNA binding:-2.325|GO:0008143|poly(A) binding:-1.546|GO:0003676|nucleic acid binding:-1.485|GO:0003729|mRNA binding
PfMIntron13.1	Y	2	GO_0006520	amino acid metabolism	CCTCCACC	GGTGGAGG		8	-4.64134	-3.97	-3.72	-3.18	-3.97	3	1	0.687004	4	7	7	11	-2.066	-2.066|GO:0006888|ER to Golgi transport:-2.066|GO:0009306|protein secretion:-2.066|GO:0045045|secretory pathway:-2.066|GO:0046903|secretion:-2.066|GO:0048193|Golgi vesicle transport
PfMIntron13.2	N	2	GO_0006399	tRNA metabolism	CCTCCCCC	GGGGGAGG	GO_0006399:TAGGGGAA/TTCCCCTA,Sim=0.873894612741971,Dir=-1,Offset=2]	8	-3.29338	-2.82	-0.88	-2.82	-1.86	2	1	0.707774	3	3	3	3	-2.241	-2.241|GO:0006888|ER to Golgi transport:-2.241|GO:0009306|protein secretion:-2.241|GO:0045045|secretory pathway:-2.241|GO:0046903|secretion:-2.241|GO:0048193|Golgi vesicle transport
PfMIntron14.1	Y	1	GO_0000278	mitotic cell cycle	AAGGATG	CATCCTT	GO_0030260:ACAACCT/AGGTTGT,Sim=0.931843205766126,Dir=-1,Offset=1] GO_GNF0004:CAACCTTC/GAAGGTTG,Sim=0.957253114368502,Dir=-1,Offset=-1]	7	-4.96719	-4.98	-4.98	-0.68	-2.23	7	1	0.571933	34	168	40	188	-4.434	-4.434|GO:0006486|protein amino acid glycosylation:-4.434|GO:0009100|glycoprotein metabolism:-4.434|GO:0009101|glycoprotein biosynthesis:-4.434|GO:0043413|biopolymer glycosylation:-3.343|GO:0016758|transferase activity|transferring hexosyl groups
PfMIntron15.1	Y	1	GO_0000278	mitotic cell cycle	CACCTTCA	TGAAGGTG	GO_0006520:AAAGTAGG/CCTACTTT,Sim=0.846823416917931,Dir=-1,Offset=2] GO_GNF0004:CAACCTTC/GAAGGTTG,Sim=0.806713285507685,Dir=1,Offset=-1] GO_0006720:AAGGTATA/TATACCTT,Sim=0.81339849370133,Dir=-1,Offset=-2]	8	-5.92331	-2.08	-1.89	-1.83	-2.08	8	1	0.598259	19	57	20	59	-4.217	-4.217|GO:0005783|endoplasmic reticulum:-1.945|GO:0005787|signal peptidase complex:-1.944|GO:0000030|mannosyltransferase activity:-1.944|GO:0005478|intracellular transporter activity:-1.944|GO:0005483|soluble NSF attachment protein activity
PfMIntron16.1	Y	2	GO_0000278	mitotic cell cycle	CACGGTGG	CCACCGTG	GO_0030260:CGGTGCA/TGCACCG,Sim=0.816143181882123,Dir=1,Offset=2]	8	-5.83533	-4.19	-4.19	-2.37	-2.21	38	2	0.459882	18	88	29	108	-3.311	-3.311|GO:0000278|mitotic cell cycle:-3.079|GO:0006139|nucleobase|nucleoside|nucleotide and nucleic acid metabolism:-2.926|GO:0006271|DNA strand elongation:-2.863|GO:0007049|cell cycle:-2.689|GO:0006259|DNA metabolism
PfMIntron16.2	N	2	GO_0005840	ribosome	ACGGGGG	CCCCCGT	GO_0005830:CCCCTTA/TAAGGGG,Sim=0.872969861816162,Dir=-1,Offset=-1] GO_GNF0004:CGAGGGCA/TGCCCTCG,Sim=0.879869746544377,Dir=1,Offset=1]	7	-3.91043	-3.06	-1.84	-2.11	-3.06	4	1	0.627652	7	31	7	32	-5.287	-5.287|GO:0044249|cellular biosynthesis:-5.187|GO:0009058|biosynthesis:-4.390|GO:0006412|protein biosynthesis:-4.257|GO:0009059|macromolecule biosynthesis:-3.997|GO:0003735|structural constituent of ribosome
PfMIntron17.1	Y	1	GO_0030894	replisome	AATATGGC	GCCATATT	GO_0020033:CATACTGG/CCAGTATG,Sim=0.821416962373327,Dir=-1,Offset=-2]	8	-5.00414	-2.11	-1.31	-1.03	-2.11	6	1	0.601428	9	48	11	55	-2.121	-2.121|GO:0000030|mannosyltransferase activity:-2.121|GO:0003727|single-stranded RNA binding:-2.121|GO:0008143|poly(A) binding:-2.116|GO:0000070|mitotic sister chromatid segregation:-2.116|GO:0000090|mitotic anaphase
PfMIntron18.1	Y	1	GO_0000502	proteasome complex (sensu Eukarya)	TAACCTTA	TAAGGTTA	GO_0006720:AAGGTATA/TATACCTT,Sim=0.859837536458264,Dir=-1,Offset=-1]	8	-3.67144	-3.43	-3.43	-2.17	-2.25	2	1	0.676541	5	24	5	25	-2.325	-2.325|GO:0004839|ubiquitin activating enzyme activity:-2.325|GO:0008641|small protein activating enzyme activity:-2.320|GO:0006873|cell ion homeostasis:-2.320|GO:0006885|regulation of pH:-2.320|GO:0007033|vacuole organization and biogenesis
PfMIntron19.1	Y	1	GO_0006413	translational initiation	ACGAAGC	GCTTCGT		7	-4.22344	-2.75	-0.83	-2.75	-0.88	3	1	0.653864	7	49	8	51	-3.304	-3.304|GO:0003743|translation initiation factor activity:-3.295|GO:0006413|translational initiation:-2.797|GO:0008135|translation factor activity|nucleic acid binding:-2.429|GO:0006412|protein biosynthesis:-2.362|GO:0016282|eukaryotic 43S preinitiation co
PfMIntron20.1	Y	1	GO_0030894	replisome	CACTAAG	CTTAGTG	GO_0020033:CATACTGG/CCAGTATG,Sim=0.803113522075497,Dir=-1,Offset=-1]	7	-4.76287	-3.29	-0.81	-1.77	-3.29	8	1	0.570019	10	70	13	80	-2.121	-2.121|GO:0005658|alpha DNA polymerase:primase complex:-2.121|GO:0003727|single-stranded RNA binding:-2.121|GO:0003896|DNA primase activity:-2.121|GO:0008143|poly(A) binding:-2.116|GO:0006269|DNA replication|synthesis of RNA primer
PfMIntron21.1	Y	1	GO_0000278	mitotic cell cycle	ACATTTTC	GAAAATGT		8	-6.43011	-2.36	-1.33	-2.36	-0.73	7	1	0.600758	36	180	47	209	-2.505	-2.505|GO:0030894|replisome:-2.494|GO:0007242|intracellular signaling cascade:-2.494|GO:0007264|small GTPase mediated signal transduction:-2.446|GO:0005654|nucleoplasm:-2.289|GO:0005657|replication fork
PfMIntron22.1	Y	2	GO_0006413	translational initiation	AAACGTT	AACGTTT	GO_0020033:ACGATTG/CAATCGT,Sim=0.832683511247451,Dir=-1,Offset=-1]	7	-8.00549	-2.69		-2.69	-0.4	3	1	0.582143	9	81	18	127	-2.691	-2.691|GO:0005842|cytosolic large ribosomal subunit (sensu Eukaryota):-2.246|GO:0009328|phenylalanine-tRNA ligase complex:-2.246|GO:0004826|phenylalanine-tRNA ligase activity:-2.246|GO:0019843|rRNA binding:-2.241|GO:0006432|phenylalanyl-tRNA aminoacylatio
PfMIntron22.2	N	2	GO_0006096	glycolysis	AACGTTA	TAACGTT		7	-6.0907	-2.65		-1.83	-2.65	5	1	0.569897	11	149	22	243	-2.65	-2.650|GO:0006096|glycolysis:-2.626|GO:0044265|cellular macromolecule catabolism:-2.564|GO:0006006|glucose metabolism:-2.564|GO:0006007|glucose catabolism:-2.564|GO:0019320|hexose catabolism
PfMIntron23.1	Y	1	GO_0000278	mitotic cell cycle	CATTTCGA	TCGAAATG		8	-7.1615	-2.68	-2.68	-1.85	-1.34	9	1	0.58603	26	136	41	162	-3.421	-3.421|GO:0016740|transferase activity:-3.161|GO:0016772|transferase activity|transferring phosphorus-containing groups:-2.492|GO:0004674|protein serine/threonine kinase activity:-2.108|GO:0006464|protein modification:-2.080|GO:0043412|biopolymer modifica
PfMIntron24.1	Y	1	GO_0030260	cell invasion	ATCTAG	CTAGAT	GO_GNF0004:CGATCAAG/CTTGATCG,Sim=0.899961559083336,Dir=1,Offset=-2]	6	-4.85318	-3.23	-3.23	-2.04		9	1	0.514878	25	617	66	1014	-3.522	-3.522|GO:0030260|entry into host cell:-3.522|GO:0044409|entry into host:-1.945|GO:0020008|rhoptry:-1.679|GO:0006471|protein amino acid ADP-ribosylation:-1.647|GO:0020007|apical complex
PfMIntron25.1	Y	1	GO_0016052	carbohydrate catabolism	ATACTATA	TATAGTAT	GO_GNF0004:ATATAGA/TCTATAT,Sim=0.825497561228611,Dir=-1,Offset=2]	8	-4.70913	-4.14	-1.5	-2.87	-4.14	4	1	0.59055	13	235	21	322	-2.921	-2.921|GO:0006091|generation of precursor metabolites and energy:-2.363|GO:0006096|glycolysis:-2.279|GO:0006006|glucose metabolism:-2.279|GO:0006007|glucose catabolism:-2.279|GO:0019320|hexose catabolism
PfMIntron26.1	Y	1	GO_0020033	antigenic variation	AAAGAATG	CATTCTTT		8	-13.6451	-2.08	-1.11	-2.08		33	2	0.484672	142	1217	527	4058	-48.948	-48.948|GO:0018995|host:-48.948|GO:0043245|extraorganismal space:-46.048|GO:0020033|antigenic variation:-46.048|GO:0042782|passive immune evasion:-45.643|GO:0006952|defense response
Key
Motif	Motif ID #.
Best?	Does this motif have the lowest p-value of group after CompareACE-like clustering?
GroupSize	# of motifs clustered into group as a result of CompareACE-like final clustering.
OPI Cluster	OPI cluster used to derive promoter sequences from.
Description	Biological function OPI cluster represents
Consensus	Motif in consensus format.
Pattern	Motif string representing most abundant bases at each position.
RelatedMotif	Motifs discovered from the promoter regions that are similar according to AlignACE-like similarity score (see Suppl. Table 3)
Length	Length of motif
Pf_logP	Hypergeometric-based enrichment score for motif instances in P. falciparum (log10 based)
BestOrthLogP	Lowest Hypergeometric-based enrichment score (taken from the next three columns) in rodent Plasmodium species (log10 based)
Py_logP	Hypergeometric-based enrichment score for motif instances in P. yoelii (log10 based)
Pb_logP	Hypergeometric-based enrichment score for motif instances in P. berghei (log10 based)
Pc_logP	Hypergeometric-based enrichment score for motif instances in P. chabaudi (log10 based)
Cutoff	An internally-used variable within the OPI parameter optimization routine
Mismatch	Optimal mismatch level determined by the OPI paramter optimization routine
Similarity	Optimal similarity threshold determined by the OPI parameter optimization routine
GeneInCluster	# of gene promoters in source OPI cluster with >= 1 motif instance
GeneInGenome	# of gene promoters in genome with >=1 motif instance
SitesInCluster	# of motif instances in gene promoters from source OPI cluster (each gene promoter can have mutliple motif instances, each counted as a site)
SitesInGenome	# of motif instances in all promoters from the genome (each gene promoter can have mutliple motif instances, each counted as a site)
BestGOLogP	Lowest hypergeometric-basd enrichment score derived from motif instances in promoters of genes contained within a GO annotation group.
	The best LogP value taken from the GO_Annotation column
GO_Annotation	Hypergeometric-based enrichment scores for motif instances in promoters of genes contained within various GO annotation groups.
	That is the listed GO groups are most significantly enriched within the list of genes promoters containing the motif. P-values are log10 based.
