# Supplementary material for: In silico discovery of transcription regulatory elements in Plasmodium falciparum
Source: BMC Genomics. 2008 Feb 7;9:70. doi: 10.1186/1471-2164-9-70 (PMC2268928; doi:10.1186/1471-2164-9-70)
Supplement: Additional File 5 — Differentially expressed genes in response to heat shock. Top 75 differentially expressed genes in response to heat shock treatment identified by microarray hybridization and non-parametric Mack-Skillings test. [file 1471-2164-9-70-S5.xls]

## Sheet: HS_2way_ann
Additional file 5. Differentially expressed genes in response to heat shock: Top 75 differentially expressed genes in response to heat shock treatment identified by microarray hybridization and non-parametric Mack-Skillings test.
Gene	Description	P-value	Fold Change	Control	HeatShock
PF14_0305	hypothetical protein	7.74422e-06	1.55	18	28
PFD1110w	hypothetical protein	7.74422e-06	1.26531	242	306
PF14_0597	cytochrome c1 precursor, putative	7.74422e-06	1.41806	90	127
PFL1725w	ATP synthase beta chain, mitochondrial precursor, putative	7.74422e-06	1.41793	244	172
PF08_0054	heat shock 70 kDa protein	7.74422e-06	1.37817	4028	5552
PF13_0166	protein kinase, putative	7.74422e-06	1.28632	71	91
PF13_0238	conserved protein, putative	7.74422e-06	1.22352	765	936
PF13_0161	hypothetical protein	7.74422e-06	2.04405	198	404
PFE1605w	protein with DNAJ domain	7.74422e-06	1.63217	89	145
PFL0585w	PfpUB Plasmodium falciparum polyubiquitin	7.74422e-06	1.39566	2164	3020
MAL7P1.170	ring stage expressed protein	7.74422e-06	1.18769	723	859
PFE1245w	zinc finger protein, putative	7.74422e-06	1.37545	857	1179
MAL6P1.69	hypothetical protein, expressed	7.74422e-06	1.90766	44	85
PFI0175w	hypothetical protein	2.15179e-05	1.82517	14	26
PF14_0734	hypothetical protein	3.73798e-05	1.48709	120	179
PFB0750w	vacuolar protein-sorting protein VPS45, putative	5.69941e-05	1.24369	139	173
PF14_0128	ubiquitin conjugating enzyme, putative	5.69941e-05	1.30727	180	236
PFC0150w	hypothetical protein, conserved	5.69941e-05	1.42403	173	247
PF13_0332	hypothetical protein	5.69941e-05	1.96898	106	210
PF14_0077	plasmepsin 2 precursor	5.69941e-05	1.22834	183	149
MAL13P1.275	hypothetical protein	5.69941e-05	1.38293	133	96
PF14_0598	glyceraldehyde-3-phosphate dehydrogenase	5.69941e-05	1.1747	5409	6354
PFB0265c	DNA repair endonuclease, putative	5.69941e-05	1.2522	307	384
PFI0875w	Heat shock protein	5.69941e-05	1.11504	2765	3083
PF14_0697	dihydroorotase, putative	5.69941e-05	1.5456	127	197
PF14_0660	hypothetical protein	5.69941e-05	1.27661	166	212
PF14_0221	hypothetical protein, conserved	5.69941e-05	1.28676	41	53
PFB0400w	hypothetical protein	5.69941e-05	1.68571	25	41
PFB0335c	cysteine protease, putative	5.69941e-05	1.44729	164	238
PF14_0587	hypothetical protein	5.69941e-05	1.36981	409	561
PFI1570c	aminopeptidase, putative	5.69941e-05	1.21587	938	771
PF13_0257	glutamate--tRNA ligase	5.69941e-05	1.34949	411	554
PFL1750c	hypothetical protein	5.69941e-05	2.01263	103	207
PF07_0029	heat shock protein 86	5.69941e-05	1.5248	1974	3010
PF07_0072	calmodulin-domain protein kinase, putative	5.69941e-05	1.19171	447	532
PF10_0291	hypothetical protein	5.69941e-05	1.62905	167	271
PF07_0117	eukaryotic translation initiation factor 2 alpha subunit, putative	5.69941e-05	1.16386	443	380
MAL7P1.83	hypothetical protein	5.69941e-05	1.2139	92	112
MAL6P1.94	transporter protein, putative	5.69941e-05	1.32553	583	440
MAL8P1.126	serine protease, putative	5.69941e-05	3.24712	61	197
MAL8P1.154	hypothetical protein	5.69941e-05	1.625	31	51
MAL8P1.150	hypothetical protein	5.69941e-05	1.37399	223	306
PF11_0352	protein disulfide isomerase related protein	5.69941e-05	1.1496	387	337
PF11_0156	hypothetical protein	5.69941e-05	1.13285	895	790
PF13_0040	DNA-directed RNA polymerase alpha chain, putative	5.69941e-05	1.36354	94	128
PF13_0232	Casein kinase II regulatory subunit, putative	5.69941e-05	1.09348	1077	985
PF13_0070	branched-chain alpha keto-acid dehydrogenase, putative	5.69941e-05	1.38815	120	166
PF10_0323	hypothetical protein	5.69941e-05	1.21008	1261	1525
PF10_0296	hypothetical protein	5.69941e-05	1.94186	52	100
PF10_0341	hypothetical protein, conserved	5.69941e-05	1.10992	66	73
PF11_0033	hypothetical protein	5.69941e-05	1.46382	168	115
PFL1055c	hypothetical protein	5.69941e-05	1.31892	56	73
PFC0680w	hypothetical protein	5.69941e-05	1.53911	36	55
PFE1455w	sugar transporter, putative	5.69941e-05	1.62674	58	36
mitopl_tufA		5.69941e-05	2.39467	41	99
PFD1140w	hypothetical protein	5.69941e-05	1.19769	592	494
MAL7P1.93	mitochondrial ribosomal protein S8, putative	6.33425e-05	1.22975	424	521
PFC0635c	translation initiation factor E4, putative	6.33425e-05	1.84882	81	149
MAL13P1.335	phosphatidylserine synthase i; putative	6.33425e-05	1.28272	1003	782
PF10_0383	hypothetical protein, conserved	9.61659e-05	1.4	68	49
PF13_0011	plasmodium falciparum gamete antigen 27/25	0.000107511	1.09545	3425	3752
PFE1335c	hypothetical protein	0.000107511	1.1461	642	560
PF13_0124	hypothetical protein, conserved	0.000107511	1.31614	539	709
PF10_0357	hypothetical protein	0.00014393	1.68571	18	30
PFE0405c	hypothetical protein	0.00014393	1.21842	140	171
PFC0850c	hypothetical protein	0.00014393	1.30038	212	276
PFA0165c	hypothetical protein	0.00014393	1.13755	54	61
PFD1115c	hypothetical protein	0.00014393	1.24953	211	264
PF11_0506	hypothetical protein	0.00014393	1.99196	87	174
PF14_0423	Ser/Thr protein kinase, putative	0.00014393	1.91016	42	81
PFL0335c	eukaryotic translation initiation factor 5, putative	0.00014393	1.20689	444	536
MAL6P1.200	hypothetical protein	0.00014393	1.42394	40	57
PFB0720c	hypothetical protein, conserved	0.00014393	1.37582	107	147
PFB0650w	hypothetical protein	0.00014393	1.93251	16	32
PFC0395w	asparagine synthetase, putative	0.00014393	1.26655	291	230
PFE0645w	hypothetical protein	0.000162441	1.24053	121	151
PF11_0380	hypothetical protein	0.000182811	1.2772	67	86
PF14_0576	ubiquitin carboxyl-terminal hydrolase, putative	0.000182811	4.03355	505	125
PFA0670c	hypothetical protein	0.000274727	1.39103	161	223
PF11_0166	hypothetical protein	0.000274727	2.04686	113	232
PF13_0349	nucleoside diphosphate kinase b; putative	0.000311491	1.18428	1020	861
PF14_0666	hypothetical protein	0.000311491	1.58041	649	410
PF14_0026	hypothetical protein	0.000346619	1.46229	41	60
PF11_0302	hypothetical protein	0.000346619	1.15765	898	1040
PFD0180c	CGI-201 protein, short form	0.000346619	1.21316	626	760
MAL13P1.279	cell division control protein 2 homolog	0.000346619	1.36381	143	105
PF11_0097	succinyl-CoA synthetase alpha subunit, putative	0.000346619	1.05909	346	327
PF11_0297	hypothetical protein	0.000346619	2	18	36
PF14_0132	ribosomal protein S9, putative	0.000346619	1.22841	36	44
PFL2415w	Hbeta58/Vps26 protein homolog, putative	0.000346619	1.1418	257	294
PF13_0048	hypothetical protein	0.000346619	1.184	275	326
PFD0595w	hypothetical protein	0.000346619	1.37623	183	251
PF13_0116	hypothetical protein	0.000346619	1.29413	725	939
PF13_0101	hypothetical protein	0.000346619	1.29337	39	51
PF13_0091	hypothetical protein	0.000346619	1.33184	223	297
PFL0390c	hypothetical protein	0.000346619	1.61045	59	96
PF13_0134	hypothetical protein	0.000346619	1.17122	256	300
PFD0420c	flap exonuclease, putative	0.000346619	1.1955	84	101
PF13_0315	RNA binding protein, putative	0.000346619	1.13413	1221	1385
PFL0440c	hypothetical protein	0.000346619	1.1026	569	628
PFL0445w	hypothetical protein	0.000346619	1.28946	198	256
PFL2430c	eukaryotic translation initiation factor 2b, subunit 2, putative	0.000346619	1.14094	439	501
PF10_0378	hypothetical protein	0.000346619	2.03876	26	53
MAL8P1.151	hypothetical protein, conserved	0.000346619	1.30262	126	164
MAL8P1.32	nucleoside transporter, putative	0.000346619	1.14089	806	706
PFL1960w	erythrocyte membrane protein 1 (PfEMP1)	0.000346619	1.29393	31	41
PFE0675c	deoxyribodipyrimidine photolyase (photoreactivating enzyme, DNA photolyase), putative	0.000346619	1.1565	521	603
PF07_0033	Cg4	0.000346619	1.32062	784	1036
PF07_0070	transporter/permease protein, putative	0.000346619	1.24645	983	789
MAL8P1.70	hypothetical protein	0.000346619	1.22172	89	109
PFE0520c	topoisomerase I	0.000346619	1.16922	561	656
MAL7P1.145	DNA mismatch repair protein pms1 homologue, putative	0.000346619	1.58604	98	62
MAL6P1.38	calcium antiporter, putative	0.000346619	1.06837	352	329
MAL6P1.51	hypothetical protein	0.000346619	1.32203	47	62
MAL6P1.289	hypothetical protein	0.000346619	1.50355	14	21
MAL6P1.303	hypothetical protein	0.000346619	1.41602	129	182
MAL7P1.12	erythrocyte membrane-associated antigen	0.000346619	1.09695	861	945
MAL7P1.125	hypothetical protein	0.000346619	1.4607	55	80
MAL6P1.54	RNA binding protein, putative	0.000346619	1.39891	284	203
PFE1160w	hypothetical protein	0.000346619	1.28505	138	108
PF10_0181	hypothetical protein	0.000346619	3.36364	14	48
PF10_0247	hypothetical protein	0.000346619	1.34608	67	50
PFL1445w	hypothetical protein	0.000346619	1.1447	132	151
PF10_0155	enolase	0.000346619	1.22446	3557	4355
MAL13P1.63	Plasmodium falciparum asparagine-rich protein	0.000346619	1.34434	245	330
PFD1165w	hypothetical protein	0.000346619	1.18018	56	66
PF10_0292	hypothetical protein	0.000346619	2.36076	47	112
PF10_0340	methionine -- tRNA ligase, putative	0.000346619	1.08193	803	869
PF10_0025	PF70 protein	0.000346619	1.11438	61	68
PF07_0095	hypothetical protein, conserved	0.000346619	1.5098	36	54
MAL13P1.120	splicing factor, putative	0.000346619	1.20574	341	411
PFE0170c	protein kinase, putative	0.000346619	1.47436	39	58
MAL6P1.131	SET-domain protein, putative	0.000346619	1.40297	215	302
PF08_0081	hypothetical protein	0.000346619	1.20339	156	130
PF08_0114	hypothetical protein	0.000346619	1.10817	333	369
PFL1605w	hypothetical protein	0.000346619	1.34113	51	69
PF08_0060	asparagine-rich antigen	0.000346619	1.29599	1030	1335
PF14_0242	arginine n-methyltransferase, putative	0.000346619	1.16155	651	560
PFI1480w	hypothetical protein	0.000346619	1.24632	129	161
PFI1560c	hypothetical protein	0.000346619	1.14908	168	193
PF14_0447	hypothetical protein	0.000346619	1.26616	116	91
PF14_0436	helicase, truncated, putative	0.000346619	1.38105	647	469
PFC0530w	hypothetical protein	0.000346619	1.37358	97	70
PFI0555c	hypothetical protein	0.000346619	1.30872	194	254
PFB0835c	hypothetical protein	0.000346619	1.10685	323	292
PF14_0344	hypothetical protein	0.000346619	1.29429	764	989
PFC0505c	hypothetical protein	0.000346619	1.24006	65	81
PF14_0527	hypothetical protein	0.000346619	1.45546	70	101
PF14_0695	DNA-directed RNA polymerase, alpha subunit, truncated, putative	0.000346619	1.35127	63	85
PFA0545c	replication factor c protein, putative	0.000346619	1.24632	122	152
PF14_0738	lysophospholipase, putative	0.000346619	1.78774	67	120
PFI0320w	hypothetical protein	0.000346619	1.56061	20	31
PFC0750w	hypothetical protein	0.000346619	1.43067	61	88
PFC0760c	hypothetical protein	0.000346619	1.16851	100	117
PFC0825c	cleavage and polyadenylation specificity factor protein, putative	0.000346619	1.55623	66	102
PF14_0655	RNA helicase-1, putative	0.000346619	1.11037	250	225
PFI0835c	N-glycosylase/DNA lyase, putative	0.000346619	1.38196	52	72
PF14_0307	hypothetical protein, conserved	0.000346619	1.32643	63	83
PFC0100c	regulatory protein, putative	0.000346619	1.19832	321	385
PFC0210c	circumsporozoite (CS) protein	0.000346619	1.29666	1163	1508
MAL13P1.256	phosphatidylinositol transfer protein, putative	0.000346619	1.20374	48	58
MAL8P1.21	hypothetical protein	0.000465258	1.33333	69	92
PFI0940c	hypothetical protein	0.000465258	1.60123	97	156
PFE1005w	40S ribosomal subunit protein S9, putative	0.000532005	1.18392	1038	877
PF11_0370	hypothetical protein	0.000532005	1.33897	594	443
MAL13P1.332	hypothetical protein	0.000532005	1.58495	131	82
MAL7P1.24	hypothetical protein, conserved	0.000579063	1.22618	283	348
PF08_0047	hypothetical protein	0.000579063	1.11604	172	191
PFB0930w	hypothetical protein	0.000789113	1.17719	526	619
PFA0455c	integral membrane protein, GNS1/SUR4 family, putative	0.000789113	2.06827	103	50
PFB0185w	hypothetical protein	0.00079623	1.17584	56	66
PFL2165w	kinesin-like protein, putative	0.00079623	1.39106	36	50
PFD0110w	reticulocyte binding protein, putative	0.00079623	1.5008	187	281
PFL0420w	hypothetical protein	0.00079623	1.28108	19	24
PFD0545w	hypothetical protein	0.00079623	1.26698	108	136
MAL13P1.346	DNA repair endonuclease	0.00079623	1.32973	111	148
PFE1640w	erythrocyte membrane protein 1 (PfEMP1), truncated, pseudogene	0.00079623	2.20499	36	80
PFC1060c	hypothetical protein	0.00079623	1.21569	92	112
PFI1720w	hypothetical protein	0.00079623	1.45474	94	137
PF10_0131	hypothetical protein	0.00079623	1.43902	21	30
PF10_0212	hypothetical protein	0.00079623	1.80267	75	135
MAL6P1.299	Plasmodium falciparum membrane protein pf12 precursor	0.00079623	1.26564	542	428
PFA0660w	protein with DNAJ domain, dnj1/sis1 family	0.00079623	1.33793	29	39
PF10_0347	hypothetical protein	0.00079623	1.15429	88	101
PFA0550w	hypothetical protein	0.00079623	1.23288	15	18
PFD0470c	hypothetical protein, conserved	0.00079623	1.10988	120	108
PFC0510w	zinc finger protein, putative	0.00079623	1.38701	296	410
PF14_0329	hypothetical protein, conserved	0.00079623	1.21127	290	240
MAL7P1.174	hypothetical protein	0.00079623	1.38571	602	834
PF14_0338	hypothetical protein	0.00079623	1.40294	422	592
PF10_0204	hypothetical protein	0.000911119	1.27434	158	124
PFA0260c	hypothetical protein	0.000911119	1.14648	226	197
PFB0590w	hypothetical protein	0.000911119	1.4325	510	356
PF13_0057	Rab5B protein	0.000967428	1.1309	319	282
PFA0640c	hypothetical protein	0.000967428	1.46087	23	34
PF10_0345	merozoite surface protein-3	0.000967428	1.78682	26	46
PF11_0217	hypothetical protein	0.00134064	1.03255	187	194
PFB0535w	hypothetical protein	0.00134064	1.02455	619	634
PF13_0185	histone h3, putative	0.00134064	1.16307	181	210
PF10_0110	hypothetical protein	0.00134064	1.16273	38	44
PFC0221c	hypothetical protein	0.00149616	1.9316	31	59
PF10_0172	hypothetical protein	0.00149616	1.81776	43	78
PFI1255w	hypothetical protein, conserved	0.0015654	1.11487	254	283
PFI0270w	hypothetical protein	0.0015654	1.36484	461	630
PFC0920w	histone H2A variant, putative	0.0015654	1.54967	164	254
PFI1660w	hypothetical protein	0.0015654	1.31988	128	97
PF10_0346	merozoite surface protein 6	0.00161622	1.22381	154	188
PF13_0188	hypothetical protein	0.00161622	1.38983	106	148
PFC0581w	hypothetical protein	0.00161622	1.12435	726	817
PF10_0377	hypothetical protein	0.00161622	1.13486	39	45
PF08_0044	protein kinase	0.00174512	1.67114	15	25
PFL1950w	erythrocyte membrane protein 1 (PfEMP1)	0.00174512	1.12069	41	46
PFB0440c	hypothetical protein	0.00174512	1.2839	24	30
PFL1385c	101 kd malaria antigen	0.00174512	1.16669	1242	1450
PFL1395c	hypothetical protein	0.00174512	1.19231	642	766
PF10_0090	hypothetical protein	0.00174512	1.49414	102	153
PFL2050w	hypothetical protein	0.00174512	1.2687	72	92
PFL2120w	hypothetical protein	0.00174512	1.00276	434	435
PFL2060c	rabGDI protein	0.00174512	1.0755	714	768
PF08_0116	hypothetical protein	0.00174512	1.084	121	112
MAL6P1.267	hypothetical protein	0.00174512	1.30102	166	128
PFE1275c	RNA methyltransferase, putative	0.00174512	1.35413	167	123
PF10_0071	rhoGAP protein	0.00174512	1.18804	231	274
PF10_0032	hypothetical protein	0.00174512	1.18827	89	105
PF08_0140	erythrocyte membrane protein 1 (PfEMP1)	0.00174512	1.09729	44	49
PF08_0036	protein transport protein	0.00174512	1.15438	475	548
MAL6P1.44	hypothetical protein	0.00174512	1.25749	73	92
PFB0279w	hypothetical protein	0.00174512	1.23278	199	245
MAL8P1.40	RNA-binding protein, putative	0.00174512	1.14777	1390	1595
MAL8P1.74	hypothetical protein	0.00174512	1.60175	146	91
PFL1930w	hypothetical protein	0.00174512	1.34756	33	44
PFB0275w	hypothetical protein, conserved	0.00174512	1.28129	252	323
PF07_0017	hypothetical protein	0.00174512	1.31409	146	191
MAL6P1.63	hypothetical protein	0.00174512	1.36724	156	214
PFB0900c	hypothetical protein	0.00174512	1.33027	120	159
PFB0340c	cysteine protease, putative	0.00174512	1.09991	2153	1958
PFL2140c	ADP-ribosylation factor GTPase-activating protein	0.00174512	1.14935	346	397
PFL1890c	hypothetical protein, conserved	0.00174512	1.25752	253	318
PFI0470w	FHA domain protein, putative	0.00174512	1.60964	64	104
PFL1885c	calcium/calmodulin-dependent protein kinase 2, putative	0.00174512	1.93495	120	232
PFB0280w	hypothetical protein	0.00174512	1.46045	305	445
PFL1710c	tetQ family GTPase, putative	0.00174512	1.17403	72	85
PFI0720w	hypothetical protein	0.00174512	1.18699	1685	1419
PFE1445c	hypothetical protein	0.00174512	1.15983	486	419
PFI0760w	hypothetical protein	0.00174512	1.09489	15	14
PF08_0034	histone acetyltransferase Gcn5	0.00174512	1.09211	372	407
PF08_0031	oxoglutarate/malate translocator protein, putative	0.00174512	1.26626	454	358
PFB0895c	replication factor C subunit 1, putative	0.00174512	1.22119	194	236
PFB0435c	hypothetical protein	0.00174512	1.2031	181	217
PFB0250w	hypothetical protein	0.00174512	1.17117	278	325
MAL7P1.109	hypothetical protein	0.00174512	1.22268	220	269
MAL6P1.73	translation initiation factor IF-2, putative	0.00174512	1.07293	972	1043
PFL1745c	clustered-asparagine-rich protein	0.00174512	1.35659	441	599
PFB0150c	protein kinase, putative	0.00174512	1.08411	32	35
PFI0710c	hypothetical protein	0.00174512	1.23077	29	35
MAL8P1.130	hypothetical protein	0.00174512	1.27632	194	152
PFA0125c	Ebl-1 like protein, putative	0.00174512	1.50544	18	28
PF13_0173	hypothetical protein	0.00174512	1.20417	24	29
PF13_0200	hypothetical protein	0.00174512	1.17252	31	37
PF13_0154	hypothetical protein	0.00174512	1.02518	269	262
PFD0510c	protein phosphatase, putative	0.00174512	1.13009	278	314
PF13_0205	tryptophan--tRNA ligase, putative	0.00174512	1.04769	214	224
PFD0430c	hypothetical protein	0.00174512	1.39181	51	71
PF14_0314	chromatin assembly factor 1 p55 subunit, putative	0.00174512	1.30406	121	157
PF13_0222	RNA lariat debranching enzyme, putative	0.00174512	1.26147	109	138
PFL0275w	hypothetical protein	0.00174512	1.56137	55	87
PF14_0359	hypothetical protein, conserved	0.00174512	1.11887	1339	1197
PF13_0106	hypothetical protein	0.00174512	1.16227	174	203
PF14_0402	hypothetical protein	0.00174512	1.16813	68	80
PF14_0374	hypothetical protein	0.00174512	1.35764	29	39
PFL0340w	hypothetical protein	0.00174512	1.23037	97	119
PF13_0152	transcriptional regulatory protein sir2 homologue, putative	0.00174512	1.04581	63	66
PF13_0153	hypothetical protein	0.00174512	1.09812	281	309
PF14_0342	hypothetical protein	0.00174512	1.06306	144	153
PF14_0334	NAD(P)H-dependent glutamate synthase, putative	0.00174512	1.44896	116	168
PF13_0253	ethanolamine-phosphate cytidylyltransferase, putative	0.00174512	1.0337	255	264
PF14_0060	hypothetical protein	0.00174512	1.18816	546	649
PF14_0294	mitogen-activated protein kinase 1	0.00174512	1.56259	134	210
PF14_0031	hypothetical protein	0.00174512	1.20046	155	129
PF14_0056	hypothetical protein	0.00174512	1.1929	169	202
PF14_0065	hypothetical protein	0.00174512	1.14443	154	177
PF14_0169	hypothetical protein	0.00174512	1.05906	52	49
PFI1690c	hypothetical protein	0.00174512	1.10247	53	58
PF14_0117	hypothetical protein, conserved	0.00174512	1.25399	181	144
PFD0080c	hypothetical protein	0.00174512	1.10257	370	407
PF13_0289	hypothetical protein	0.00174512	1.52381	38	58
PF13_0297	hypothetical protein, conserved	0.00174512	1.47788	184	124
PFD0385w	hypothetical protein	0.00174512	1.62949	181	295
PF13_0258	sexual stage-specific protein kinase	0.00174512	1.03096	32	33
PF13_0299	hypothetical protein	0.00174512	1.33766	85	113
PFI0105c	hypothetical protein	0.00174512	1.56291	15	24
PF14_0301	hypothetical protein	0.00174512	1.27281	135	106
PF13_0309	hypothetical protein	0.00174512	1.19023	133	158
PF13_0323	binding protein, putative	0.00174512	1.70253	16	27
PF14_0416	hypothetical protein	0.00174512	1.21473	128	155
PF14_0678	exported protein 2	0.00174512	1.08272	4048	4382
PF10_0361	hypothetical protein	0.00174512	1.09488	211	231
PFE1510c	Phosphoenolpyruvate/phosphate translocator precursor, putative	0.00174512	1.07497	351	327
PFL1170w	polyadenylate-binding protein, putative	0.00174512	1.10099	3352	3045
PF10_0362	DNA polymerase zeta catalytic subunit, putative	0.00174512	1.32719	43	58
PFL1010c	hypothetical protein	0.00174512	1.32802	232	308
PF14_0633	hypothetical protein	0.00174512	1.63854	113	185
PF14_0637	rhoptry protein, putative	0.00174512	1.11509	39	44
PF14_0636	hypothetical protein	0.00174512	1.22324	65	80
PFL1270w	hypothetical protein	0.00174512	1.47692	39	58
PFA0005w	erythrocyte membrane protein 1 (PfEMP1)	0.00174512	1.24172	30	38
PF10_0161	hypothetical protein	0.00174512	2.98809	17	50
PF10_0162	hypothetical protein	0.00174512	1.65454	11	18
PF10_0281	hypothetical protein	0.00174512	1.04327	164	171
PFI1025w	RNA-binding protein, putative	0.00174512	1.04197	98	102
PFE1480c	hypothetical protein	0.00174512	1.23131	53	43
PF10_0289	adenosine deaminase, putative	0.00174512	1.09246	2117	2312
PFE0100w	hypothetical protein	0.00174512	1.0645	188	200
PF11_0117	replication factor C subunit 5, putative	0.00174512	1.30572	541	414
PFL0635c	bromodomain protein, putative	0.00174512	1.66201	100	167
PF11_0477	CCAAT-box DNA binding protein subunit B	0.00174512	1.24209	157	126
PF11_0343	hypothetical protein, conserved	0.00174512	1.20939	134	111
PFD0915w	hypothetical protein	0.00174512	1.30384	120	156
PF11_0503	hypothetical protein	0.00174512	1.3461	209	281
PF11_0513	hypothetical protein	0.00174512	1.2521	71	89
PF13_0015	hypothetical protein	0.00174512	1.36095	184	135
PF14_0461	hypothetical protein	0.00174512	1.19034	73	86
PF11_0507	antigen 332, putative	0.00174512	1.00247	324	325
PFL0895c	hypothetical protein	0.00174512	1.12426	51	57
PFL0880c	hypothetical protein	0.00174512	1.17734	203	239
PFD0975w	unknown	0.00174512	1.17277	369	432
PF11_0158	hypothetical protein	0.00174512	1.15725	41	47
PF11_0239	hypothetical protein	0.00174512	1.4866	172	255
PF11_0316	hypothetical protein	0.00174512	1.10877	119	132
PF14_0583	hypothetical protein	0.00174512	1.3027	19	24
PF11_0253	hypothetical protein	0.00174512	1.36206	156	212
PF11_0307	hypothetical protein	0.00174512	2.07627	12	25
PFL2485c	tryptophanyl-tRNA synthetase, putative	0.00174512	1.36384	89	121
MAL13P1.121	hypothetical protein	0.00174512	1.15931	622	537
MAL6P1.172	poly(A) polymerase PAP, putative	0.00174512	1.22419	96	117
MAL13P1.164	elongation factor tu, putative	0.00174512	1.17713	240	204
MAL6P1.147	hypothetical protein	0.00174512	1.16735	57	48
PFI1750c	hypothetical protein	0.00194577	1.43011	241	345
PFB0570w	hypothetical protein	0.00218304	1.28805	196	252
PF10_0216	hypothetical protein	0.00228194	1.52451	93	61
PF14_0519	ribosomal protein S11, putative	0.00228194	1.25841	74	94
MAL8P1.81	hypothetical protein, conserved	0.00256883	1.26827	127	100
PFC0360w	hypothetical protein, conserved	0.0026998	1.2153	1406	1157
MAL7P1.114	T gondii P36-like protein;	0.0026998	1.8305	409	224
PFL2095w	Translation initiation factor SUI1, putative	0.0026998	1.19385	2011	2401
PF11_0429	hypothetical protein	0.0026998	1.25146	68	86
MAL6P1.184	anaphase-promoting complex subunit, putative	0.0026998	1.46058	528	362
PF14_0233	hypothetical protein	0.0026998	1.09767	43	47
PFE0095c	hypothetical protein	0.0026998	1.62105	29	46
MAL13P1.58	hypothetical protein	0.0026998	1.84966	59	110
PF07_0099	hypothetical protein	0.0026998	1.55594	225	145
PFA0435w	hypothetical protein	0.00285994	1.18518	412	488
PFE0410w	triose or hexose phosphate / phosphate translocator, putative	0.00285994	1.32126	423	320
MAL13P1.179	hypothetical protein	0.00285994	1.25743	20	25
PFE1530c	hypothetical protein, conserved	0.00285994	1.49499	50	75
PFL1090w	hypothetical protein	0.00285994	1.02359	811	793
PFL1845c	calcyclin binding protein, putative	0.00285994	1.04066	297	285
PFL0105w	hypothetical protein	0.00285994	1.35419	85	115
PF11_0163	hypothetical protein	0.00360935	1.58492	317	200
PFL1340c	hypothetical protein	0.00365043	1.30809	234	306
PFI1280c	protein kinase, putative	0.00365043	1.40625	288	405
PFA0220w	ubiquitin carboxyl-terminal hydrolase, putative	0.00365043	1.2586	84	106
PF13_0109	N2,N2-dimethylguanosine tRNA methyltransferase, putative	0.00365043	1.35867	51	70
PF14_0512	hypothetical protein	0.00365043	1.16533	38	44
PFL2270w	hypothetical protein	0.00365043	1.3268	81	61
PFC1055w	hypothetical protein	0.00365043	1.17241	20	24
PFE1435c	hypothetical protein	0.00365043	1.3696	67	92
PFL1565c	hypothetical protein	0.00365043	1.14521	432	495
PF14_0494	hypothetical protein, conserved	0.00365043	1.04465	204	213
PFD0095c	hypothetical protein	0.00365043	1.28713	304	391
PF14_0229	hypothetical protein	0.00365043	1.17084	311	365
PFA0360c	hypothetical protein	0.00365043	1.22529	44	53
MAL7P1.27	chloroquine resistance transporter, putative	0.00365043	1.01751	145	143
MAL7P1.144	hypothetical protein, conserved	0.00365043	1.4058	242	340
PF14_0593	hypothetical protein	0.00365043	1.03361	221	214
PF10_0352	hypothetical protein	0.00365043	1.69444	86	146
PF11_0214	hypothetical protein	0.00365043	1.30023	44	58
MAL13P1.23	hypothetical protein	0.00365043	1.40693	23	33
MAL8P1.12	hypothetical protein	0.00365043	1.5283	16	24
MAL6P1.39	hypothetical protein	0.00365043	1.12286	35	39
PF14_0123	hypothetical protein	0.00365043	1.47368	13	20
PF14_0070	hypothetical protein	0.00365043	1.18587	200	168
PFL1260w	hydrolase / phosphatase, putative	0.00365043	2.52	15	38
MAL13P1.13	hypothetical protein	0.00365043	1.42779	73	104
PF11_0482	hypothetical protein	0.00365043	1.08154	321	348
PFL1475w	sun-family protein, putative	0.00365043	1.02553	235	241
PF11_0087	Rad51 homolog, putative	0.00365043	1.62579	103	64
PF08_0127	hypothetical protein	0.00365043	1.03339	63	65
MAL6P1.237	hypothetical protein	0.00365043	1.00173	58	58
MAL6P1.277	hypothetical protein	0.00365043	1.30578	137	179
PFL2215w	actin	0.00365043	1.1196	1961	2195
PF14_0450	hypothetical protein	0.00365043	1.1467	644	738
PFL0075w	XPA binding protein 1, putative	0.00365043	1.25851	188	237
PF11_0048	casein kinase II beta chain, putative	0.00365043	1.20866	469	388
PF13_0313	zinc finger protein	0.00365043	1.15345	78	90
PFI1805w	rifin	0.00365043	1.16892	15	17
PFL0865w	hypothetical protein	0.00365043	1.22142	262	321
PFB0475c	hypothetical protein	0.00365043	1.55172	119	185
PFI1520w	hypothetical protein	0.00365043	1.97087	21	41
PF08_0012	hypothetical protein	0.00365043	1.12903	19	21
PFB0240w	hypothetical protein, conserved	0.00365043	1.30516	56	43
MAL6P1.137	hypothetical protein, conserved	0.00365043	1.11879	381	340
PFI0735c	NADH dehydrogenase, putative	0.00365043	1.18409	44	52
PF14_0259	hypothetical protein	0.00365043	1.12727	105	118
PF10_0112	hypothetical protein	0.00389242	1.27088	119	93
PFI0725c	hypothetical protein	0.00389242	1.26855	96	121
MAL13P1.233	hypothetical protein	0.00389242	1.09702	1043	950
PF11_0066	caltractin (centrin), putative	0.00389242	1.33152	611	459
PFL2260w	hypothetical protein	0.0045087	1.21092	257	212
PFI0945w	hypothetical protein	0.0045087	1.38194	29	40
PF14_0377	vesicle-associated membrane protein, putative	0.0045087	1.21789	139	169
PF10_0300	hypothetical protein, conserved	0.0045087	1.42084	126	179
PF10_0337	ADP-ribosylation factor-like protein	0.0045087	1.3704	171	125
PF10_0404	rifin	0.0045087	1.52736	20	31
PFE0900w	hypothetical protein	0.0045087	1.14471	62	70
PFE0845c	60S ribosomal subunit protein L8, putative	0.00467773	1.32929	2542	1913
PF11_0423	hypothetical protein	0.00467773	1.18644	136	161
PF11_0040	early transcribed membrane protein 11.2	0.00467773	1.31203	4228	5547
PF14_0024	hypothetical protein	0.00467773	1.00504	498	496
PFA0555c	UMP-CMP kinase, putative	0.00467773	1.23684	72	89
PF14_0545	thioredoxin	0.00467773	1.17559	165	140
PFD0850c	hypothetical protein	0.00467773	1.25944	504	400
PFL2085w	hypothetical protein	0.00467773	1.54043	24	36
PFE1115c	s-adenosylmethionine-dependent methyltransferase, putative	0.00467773	1.08829	452	492
MAL8P1.122	hypothetical protein	0.00467773	1.61622	101	163
PF13_0125	hypothetical protein	0.00467773	1.48793	351	236
PFB0830w	Ribosomal protein S26e, putative	0.00467773	1.38995	273	379
PF14_0421	hypothetical protein, conserved	0.00467773	1.06208	144	135
PFI0150c	hypothetical protein	0.00554567	1.02148	281	275
PFL2180w	50S ribosomal protein L3, putative	0.00590539	1.24918	336	420
PFI1455c	hypothetical protein	0.00590539	2.88506	17	50
MAL13P1.350	hypothetical protein	0.00590539	1.0531	12	11
PFI0230c	hypothetical protein, conserved	0.00665561	1.1709	130	152
PF11_0072	hypothetical protein	0.00665561	1.2454	82	102
MAL13P1.257	hypothetical protein, conserved	0.00665561	1.48458	385	259
PFI1030c	ubiquitin conjugating enzyme E2, putative	0.00665561	1.28378	551	429
PF14_0760	hypothetical protein	0.00665561	1.68144	36	61
PFL1770c	hypothetical protein	0.00665561	1.52756	38	58
PF13_0301	ubiquitin-conjugating enzyme, putative	0.00665561	1.04689	544	569
PF11_0490	hypothetical protein	0.00665561	3.22175	602	187
PFB0921c	hypothetical protein	0.00665561	1.08387	3604	3907
PF11_0282	deoxyuridine 5'-triphosphate nucleotidohydrolase, putative	0.00665561	1.08903	1451	1332
MAL7P1.31	hypothetical protein	0.00665561	1.04835	241	230
PFB0923c	hypothetical protein	0.00665561	1.56181	371	580
PFA0245w	hypothetical protein	0.00729036	1.26746	626	494
PFI0935w	DNAJ-like molecular chaperone protein, putative	0.00729036	1.09302	705	771
PFA0155c	hypothetical protein	0.00729036	1.67742	31	52
PF07_0028	hypothetical protein	0.00729036	1.40674	39	54
PF14_0747	hypothetical protein	0.00729036	1.07	11	9
PFI0865w	hypothetical protein, conserved	0.00729036	1.175	104	122
PFA0570w	hypothetical protein	0.00729036	1.06851	328	351
PF07_0048	erythrocyte membrane protein 1 (PfEMP1)	0.00729036	1.09392	91	99
PF14_0058	hypothetical protein	0.00729036	1.16364	55	64
PFL1975c	hypothetical protein, conserved	0.00729036	1.06147	254	269
PFA0635c	hypothetical protein	0.00729036	1.42563	165	236
PF14_0017	lysophospholipase, putative	0.00729036	1.62554	93	152
PF10_0286	hypothetical protein	0.00729036	1.40929	325	230
PFA0580c	TatD-like deoxyribonuclease, putative	0.00729036	1.02227	45	46
PF14_0047	hypothetical protein	0.00729036	1.31499	98	129
PFA0495c	selenocysteine-specific elongation factor selB homologue, putative	0.00729036	1.11796	57	64
PF10_0314	asparagine-rich antigen	0.00729036	1.46189	175	255
PF13_0364	erythrocyte membrane protein 1 (PfEMP1)	0.00729036	1.18041	84	99
PFA0295c	hypothetical protein	0.00729036	1.01146	244	247
PFL1175w	hypothetical protein	0.00729036	1.14749	117	135
PF14_0061	hypothetical protein	0.00729036	1.53256	106	69
MAL7P1.66	hypothetical protein	0.00729036	1.26724	104	132
MAL7P1.65	hypothetical protein	0.00729036	1.875	19	36
PFA0445w	hypothetical protein	0.00729036	1.01339	23	22
PF10_0307	hypothetical protein	0.00729036	1.54741	56	87
MAL7P1.68	hypothetical protein	0.00729036	1.31135	76	99
PF14_0471	hypothetical protein	0.00729036	1.26324	423	534
PF14_0469	transcription factor IIIb subunit, putative	0.00729036	1.58533	63	99
MAL6P1.108	calcium-dependent protein kinase	0.00729036	1.19778	207	248
PF11_0093	hypothetical protein	0.00729036	1.20484	54	65
MAL8P1.8	hypothetical protein	0.00729036	1.04477	252	264
PF11_0091	hypothetical protein	0.00729036	1.03651	638	662
PF14_0468	hypothetical protein	0.00729036	1.15132	30	35
PF14_0244	ABC transporter, putative	0.00729036	1.12692	26	29
PF14_0533	hypothetical protein	0.00729036	1.06536	148	158
MAL8P1.91	hypothetical protein	0.00729036	1.04286	42	44
PF14_0541	V-type H(+)-translocating pyrophosphatase, putative	0.00729036	1.14469	295	258
PF14_0214	hypothetical protein	0.00729036	1	70	70
MAL8P1.18	hypothetical protein	0.00729036	1.14879	104	119
PF14_0487	hypothetical protein	0.00729036	1.12773	96	109
MAL13P1.45	hypothetical protein, conserved	0.00729036	1.15376	347	401
PF14_0506	hypothetical protein	0.00729036	1.29494	36	46
PF14_0434	hypothetical protein	0.00729036	1.08943	668	613
PF14_0382	metalloendopeptidase, putative	0.00729036	1.13262	32	28
PF14_0364	cleavage and polyadenylation specifity factor protein, putative	0.00729036	1.04662	94	90
PF14_0310	hypothetical protein	0.00729036	1.26759	80	101
MAL8P1.58	phosphatidylglycerophosphate synthase	0.00729036	1.22	150	183
PF14_0322	hypothetical protein	0.00729036	1.12403	90	102
PFI1625c	organelle processing peptidase, putative	0.00729036	1.09	841	771
PF14_0337	hypothetical protein	0.00729036	1.10915	28	32
PF14_0327	methionine aminopeptidase, type II, putative	0.00729036	1.17491	53	62
MAL8P1.73	hypothetical protein	0.00729036	1.05534	107	101
PFL2540w	hypothetical protein	0.00729036	1.6932	172	291
PF14_0433	hypothetical protein	0.00729036	1.05308	234	246
PF14_0429	RNA helicase, putative	0.00729036	1.07986	158	147
PF14_0407	hypothetical protein	0.00729036	1.00406	197	198
MAL13P1.243	elongation factor Tu, putative	0.00729036	1.00298	34	34
PF11_0051	phenylalanine -- tRNA ligase, putative	0.00729036	1.06585	489	459
PF14_0417	heat shock protein, putative	0.00729036	1.41703	226	160
MAL6P1.167	oxidoreductase, short-chain dehydrogenase family, putative	0.00729036	2.32619	304	131
PF14_0662	hypothetical protein	0.00729036	1.03391	156	150
PF14_0647	hypothetical protein	0.00729036	1.35593	112	152
PFI1150w	hypothetical protein	0.00729036	1	58	58
PF14_0687	hypothetical protein	0.00729036	1.07619	23	21
PF14_0631	hypothetical protein	0.00729036	1.32834	67	89
PF14_0136	hypothetical protein, conserved	0.00729036	1.31694	18	24
MAL13P1.268	hypothetical protein	0.00729036	1.04	33	34
PF08_0093	hypothetical protein	0.00729036	1.26542	70	88
PF10_0327	Myb2 protein	0.00729036	1.27702	169	216
PF14_0708	hypothetical protein	0.00729036	1.6422	22	36
PF11_0162	falcipain-3	0.00729036	1.02705	524	510
PF10_0321	hypothetical protein	0.00729036	1.48094	144	214
PF14_0124	actin II	0.00729036	1.02668	385	375
PF14_0126	hypothetical protein, conserved	0.00729036	1.18369	146	173
PF10_0334	flavoprotein subunit of succinate dehydrogenase	0.00729036	1.23622	160	197
PFL0925w	Formin 2, putative	0.00729036	1.32719	141	187
PF14_0142	serine/threonine protein phosphatase, putative	0.00729036	1.06712	618	660
PF14_0183	RNA helicase, putative	0.00729036	1.06781	170	181
PF14_0190	hypothetical protein	0.00729036	1.44595	15	21
PF14_0166	lysine -- tRNA ligase, putative	0.00729036	1.09617	149	163
PF08_0086	hypothetical protein, conserved	0.00729036	1.71391	132	77
MAL8P1.15	hypothetical protein	0.00729036	1.13566	77	88
PFI1340w	fumarate hydratase, putative	0.00729036	1.05205	444	467
PF14_0209	hypothetical protein	0.00729036	1.06915	75	80
PF11_0115	hypothetical protein	0.00729036	1.04662	67	70
PF14_0151	hypothetical protein	0.00729036	1.31873	82	108
PFL1935c	hypothetical protein	0.00729036	1.80297	27	49
MAL8P1.13	integral membrane protein	0.00729036	1.24009	163	131
PF11_0144	hypothetical protein	0.00729036	1.19142	166	197
MAL8P1.14	hypothetical protein	0.00729036	1.04689	85	89
PF07_0005	lysophospholipases-like protein, putative	0.00729036	1.3057	93	121
PF14_0591	hypothetical protein	0.00729036	1.30499	74	97
PF14_0159	hypothetical protein, conserved	0.00729036	1.05317	166	174
MAL13P1.195	hypothetical protein	0.00729036	1.00073	138	138
PF11_0310	hypothetical protein	0.00729036	1.20072	763	635
MAL6P1.40	phenylalanine -- tRNA ligase, putative	0.00729036	1.16979	218	187
PFL2330w	hypothetical protein	0.00729036	1.20569	144	120
PFD1050w	alpha-tubulin ii	0.00729036	1.02867	227	233
PF11_0300	hypothetical protein	0.00729036	1.61033	21	34
PFD0885c	hypothetical protein	0.00729036	1.25882	51	64
PF11_0306	A/G-specific adenine glycosylase, putative	0.00729036	1.34429	116	155
MAL13P1.35	u1 small nuclear ribonucleoprotein a, putative	0.00729036	1.57096	92	144
PFE1540w	hypothetical protein	0.00729036	1.38602	46	33
PFE0005w	erythrocyte membrane protein 1 (PfEMP1)	0.00729036	1.03234	40	42
PFD1245c	erythrocyte membrane protein 1 (PfEMP1)	0.00729036	1.0486	54	56
PFE0090w	hypothetical protein	0.00729036	1.27565	149	190
PFE0070w	interspersed repeat antigen, putative	0.00729036	1.11374	2528	2815
PF10_0129	hypothetical protein	0.00729036	1.1505	239	275
PF13_0001	erythrocyte membrane protein 1 (PfEMP1)	0.00729036	1.38586	50	69
PFE1490c	hypothetical protein	0.00729036	1.17933	800	944
PF11_0521	erythrocyte membrane protein 1 (PfEMP1)	0.00729036	1.0693	84	90
PFD0845w	hypothetical protein	0.00729036	1.12167	225	253
PF10_0168	hypothetical protein	0.00729036	1.53659	33	50
PF13_0086	hypothetical protein	0.00729036	1.35816	56	77
PFD0440w	hypothetical protein	0.00729036	1.23588	212	172
PFI0110c	hypothetical protein	0.00729036	1.14201	118	135
PF13_0139	hypothetical protein	0.00729036	1.20846	97	117
PF13_0146	hypothetical protein	0.00729036	2.01681	48	96
mitopl_LSU		0.00729036	1.66994	71	119
PF13_0131	hypothetical protein	0.00729036	1.11759	113	101
MAL13P1.323	hypothetical protein	0.00729036	1.23809	21	26
PF13_0044	carbamoyl phosphate synthetase, putative	0.00729036	1.47282	420	285
PFD0685c	chromosome associated protein, putative	0.00729036	1.15749	78	90
PFL1705w	hypothetical protein	0.00729036	1.32689	67	89
MAL6P1.50	glyoxalase I, putative	0.00729036	1.17135	210	246
PFD0540c	hypothetical protein	0.00729036	1.18841	90	107
PF07_0101	hypothetical protein	0.00729036	1.48314	101	150
PFD0670c	hypothetical protein	0.00729036	1.08762	571	525
PF13_0067	hypothetical protein	0.00729036	1.19974	77	93
PF07_0121	hypothetical protein, conserved	0.00729036	1.08102	562	607
PF11_0357	hypothetical protein	0.00729036	1.60727	28	44
PF11_0359	coatomer delta subunit, putative	0.00729036	1.49466	28	42
MAL6P1.232	cell division cycle protein 48 homologue, putative	0.00729036	1.14692	1677	1924
PF10_0054	hypothetical protein	0.00729036	1.36786	56	77
PF11_0378	hypothetical protein	0.00729036	1.19927	82	98
PFE0930w	hypothetical protein, conserved	0.00729036	1.11921	196	220
PFE0995c	hypothetical protein	0.00729036	1	428	428
PF08_0008	hypothetical protein	0.00729036	1	41	41
PFE1080w	ribosomal large subunit pseudouridylate synthase, putative	0.00729036	1.09156	154	168
PF11_0341	hypothetical protein	0.00729036	1.41071	11	16
PF10_0031	hypothetical protein	0.00729036	1.23958	29	36
PFE1210c	hypothetical protein	0.00729036	1.07749	81	88
PF08_0017	hypothetical protein	0.00729036	1.04464	11	12
MAL6P1.221	Plasmodium falciparum MSP8-like protein	0.00729036	1.11905	42	47
PF11_0344	apical membrane antigen 1 precursor	0.00729036	1.14757	148	170
PFE1145w	hypothetical protein	0.00729036	1.06015	13	14
PFE1130w	hypothetical protein	0.00729036	1.12556	401	356
PF11_0392	hypothetical protein	0.00729036	1.57759	12	18
PF11_0322	hypothetical protein	0.00729036	1.76689	81	46
PF10_0018	hypothetical protein	0.00729036	1.04971	34	36
PFE0515w	hypothetical protein	0.00729036	1.24818	27	34
PFL0605c	hypothetical protein	0.00729036	1.20513	12	14
PF10_0085	nucleolar protein NOP5, putative	0.00729036	1.03923	329	316
PF11_0471	hypothetical protein	0.00729036	1.32386	194	256
PFE0310c	hypothetical protein	0.00729036	1.62585	263	162
PF10_0081	26S proteasome regulatory subunit 4, putative	0.00729036	1.05283	1297	1365
MAL6P1.27	elongation factor G, putative	0.00729036	1.04674	216	226
PF10_0075	asparagine-rich antigen	0.00729036	1.20587	181	218
PFE0715w	asparagine -- tRNA ligase, putative	0.00729036	1.34119	136	182
PFE0840c	hypothetical protein	0.00729036	1.22113	183	223
PF11_0396	Protein phosphatase 2C	0.00729036	1.42255	123	175
PFE0570w	hypothetical protein	0.00729036	1.2532	78	62
PF11_0424	hypothetical protein	0.00729036	1.17952	147	173
PFE0710w	hypothetical protein	0.00729036	1.12088	55	61
PF11_0401	hypothetical protein	0.00729036	1.00201	50	50
MAL13P1.145	hypothetical protein	0.00729036	1.61824	65	105
PF13_0269	glycerol kinase, putative	0.00729036	1.15862	84	73
PFC0275w	FAD-dependent glycerol-3-phosphate dehydrogenase, putative	0.00729036	1.35717	267	363
PFB0525w	asparagine -- tRNA ligase, putative	0.00729036	1.12738	937	831
PFB0610c	hypothetical protein	0.00729036	1.10233	43	47
PFC0175w	IBR domain protein, putative	0.00729036	1.06475	70	74
PFC0190c	EH (Eps15 homology) protein	0.00729036	1.01216	535	541
PF13_0275	hypothetical protein	0.00729036	1.66061	88	146
PF08_0123	hypothetical protein	0.00729036	1.28157	59	75
PFB0495w	hypothetical protein	0.00729036	1.23849	24	30
PFC0420w	calcium-dependent protein kinase, putative	0.00729036	1.04032	25	26
PFC0355c	hypothetical protein	0.00729036	1.2047	30	36
PFC0280c	hypothetical protein	0.00729036	1.2834	174	136
PFC0300c	60S ribosomal protein L7, putative	0.00729036	1.13085	283	250
PF13_0267	hypothetical protein	0.00729036	1.66795	26	43
PF10_0265	hypothetical protein	0.00729036	1.41565	41	58
PFI0525w	nucleotide binding protein, putative	0.00729036	1.10966	161	179
PFC0035w	rifin	0.00729036	1.18797	13	16
PFI0480w	helicase with Zn-finger motif, putative	0.00729036	1.14575	25	28
MAL7P1.147	ubiquitin carboxyl-terminal hydrolase, putative	0.00729036	1.25282	245	195
PFL2665c	erythrocyte membrane protein 1 (PfEMP1)	0.00729036	1.47843	79	117
MAL7P1.150	cysteine desulfurase, putative	0.00729036	1.0738	133	143
PFB0875c	hypothetical protein	0.00729036	1.00872	218	220
MAL13P1.289	mitotic control protein dis3 homologue, putative	0.00729036	1.12903	254	287
PF10_0256	hypothetical protein	0.00729036	1.07697	343	369
PFL2100w	hypothetical protein	0.00729036	1.09698	351	385
PFL2365w	hypothetical protein	0.00729036	1.27716	218	170
PF10_0242	hypothetical protein	0.00729036	1.25207	1402	1755
PF10_0244	hypothetical protein	0.00729036	1.11661	170	190
PF13_0277	hypothetical protein	0.00729036	1.41794	59	84
PF10_0209	RNA helicase, putative	0.00729036	1.0828	202	218
PFB0295w	adenylosuccinate lyase, putative	0.00729036	1.1468	620	540
PFB0230c	hypothetical protein	0.00729036	1.36905	25	35
PF11_0184	DNA mismatch repair protein MLH1, putative	0.00729036	1.10265	219	242
PFI0680c	hypothetical protein	0.00729036	1.20678	30	36
PFB0345c	cysteine protease, putative	0.00729036	1.15765	253	293
PFL0815w	DNA-binding chaperone, putative	0.00729036	1.13427	786	891
PF10_0189	hypothetical protein	0.00729036	1.09373	123	134
PF08_0133	hypothetical protein	0.00729036	1.55285	25	38
PFC1050w	hypothetical protein	0.00729036	1.07052	152	142
PF13_0344	UBA/THIF-type NAD/FAD binding protein, putative	0.00729036	1.14895	120	137
PFC0970w	hypothetical protein	0.00729036	1.07217	417	447
PF11_0177	ubiquitin C-terminal hydrolase, family 1, putative	0.00729036	1.1567	186	215
PFC0950c	peptidase, putative	0.00729036	1.04658	638	610
PF13_0184	hypothetical protein	0.00729036	1.16578	37	44
PF13_0192	hypothetical protein	0.00729036	1.15868	273	236
PFC0590c	hypothetical protein	0.00729036	1.08508	145	134
PFL1295w	hypothetical protein	0.00729036	1.02741	182	187
PFC0470w	valine -- tRNA ligase, putative	0.00729036	1.3372	121	161
PFL0260c	hypothetical protein	0.00729036	1.46361	63	93
PFB0485c	hypothetical protein	0.00729036	1.51351	19	28
PFL0255c	uga suppressor tRNA-associated antigenic protein, putative	0.00729036	1.15326	131	151
PF11_0227	hypothetical protein	0.00729036	1.05322	126	133
PF13_0303	hypothetical protein	0.00729036	1.18919	30	35
PFL2125c	hypothetical protein	0.00729036	1.42328	19	27
PFB0445c	helicase, putative	0.00729036	1.10769	2150	2381
PFL2475w	DEAD/DEAH box helicase, putative	0.00729036	1.14605	108	123
PFB0470w	hypothetical protein	0.00729036	1.30578	12	16
PFI0345w	hypothetical protein	0.00729036	1.10784	112	124
PF07_0078	hypothetical protein, conserved	0.00729036	1.53498	24	37
MAL13P1.174	MSP7-like protein	0.00752631	1.07215	266	285
MAL13P1.339	hypothetical protein	0.00752631	1.15	7	12
MAL6P1.205	hypothetical protein	0.00752631	1.32627	24	31
PF14_0064	vacuolar protein sorting 29, putative	0.00752631	1.48767	265	178
PFD0675w	hypothetical protein	0.00752631	1.01143	35	35
mitopl_Clp		0.00752631	1.42612	47	67
PFL2320w	hypothetical protein	0.00763288	1.29457	13	17
PF10_0164	hypothetical protein	0.00815097	1.24924	2908	3632
PFE1230c	hypothetical protein, conserved	0.00815097	1.29931	658	507
PF11_0438	Ribosomal protein, putative	0.00815097	1.38076	375	271
PF11_0437	hypothetical protein	0.00815097	1.2205	369	303
PFE0285c	ubiquitin-like protein, putative	0.00815097	1.11437	881	790
MAL8P1.114	hypothetical protein	0.00815097	1.43077	98	140
MAL7P1.177	predicted integral membrane protein, conserved in P. falciparum	0.00937477	1.42939	140	199
MAL8P1.102	hypothetical protein	0.00937477	1.05246	31	32
PFC0925w	hypothetical protein	0.00952189	1.1758	270	318
MAL8P1.106	hypothetical protein	0.00982327	1.06734	30	32
PF11_0459	hypothetical protein	0.011412	1.5131	266	176
PF13_0171	60S ribosomal protein L23, putative	0.011412	1.1729	257	219
MAL13P1.337	Skp1 family protein, putative	0.011412	1.16619	894	767
PFI1760w	hypothetical protein	0.011412	1.72609	85	146
PF13_0263	hypothetical protein	0.011412	1.28142	113	145
PF08_0056	zinc finger protein, putative	0.011412	1.23815	251	311
PF14_0526	hypothetical protein, conserved	0.011412	1.92117	341	178
PFL2370c	hypothetical protein	0.011412	1.19073	242	288
PF14_0635	hypothetical protein, conserved	0.011412	1.2467	23	28
PF14_0753	hypothetical protein	0.011412	1.28646	77	99
PFE1190c	hypothetical protein	0.011412	1.19232	317	266
MAL13P1.204	exoribonuclease PH, putative	0.0116169	1.13427	219	193
PF14_0737	lysophospholipase, putative	0.0116169	1.35658	76	103
PF14_0575	hypothetical protein	0.0116169	1.01709	35	36
PFE1030c	phosphomethylpyrimidine kinase, putative	0.0116169	1.03824	215	207
MAL8P1.31	hypothetical protein	0.0124193	1.31915	99	130
PFI0015c	rifin	0.0124193	1.4087	12	16
PFL1570w	hypothetical protein	0.0124193	1.50539	74	112
PF14_0448	ribosomal protein S2, putative	0.0124193	1.04905	1694	1777
PFE1360c	methionine aminopeptidase, putative	0.0124193	1.28318	354	276
PF13_0259	cytidine and deoxycytidylate deaminase family, putative	0.0125549	1.57223	112	71
PF10_0277	hypothetical protein, conserved	0.0125549	1.17752	95	112
PFL0500w	50S ribosomal protein L1, putative	0.0125549	1.15489	147	170
MAL7P1.107	hypothetical protein	0.0125549	1.05882	326	346
PFB0050c	stevor isoform gam beta	0.0125549	1.83	9	18
PF08_0001	hypothetical protein	0.0125549	1.60041	97	155
PF13_0356	hypothetical protein	0.0125549	1.21283	108	131
PFB0075c	hypothetical protein	0.0125549	1.21239	11	14
MAL6P1.276	hypothetical protein	0.0133283	1.48403	125	186
PF14_0428	histidine -- tRNA ligase, putative	0.0139063	1.03313	118	122
PF08_0120	hypothetical protein	0.0139063	1.13202	75	66
PFB0675w	hypothetical protein	0.0139063	1.11681	70	78
PF11_0407	adrenodoxin reductase, putative	0.0139063	1.47315	58	39
PFC0220w	hypothetical protein	0.0139063	1.09531	75	68
PFE0430w	ATP-dependent RNA helicase, putative	0.0139063	1.04394	59	57
PF11_0242	asparagine-rich protein	0.0139063	1.05642	122	129
PFC0330w	PDZ domain protein, putative	0.0139063	1.34868	148	199
PF11_0083	nucleic acid binding factor, putative	0.0139063	1.01639	104	105
PF07_0041	hypothetical protein	0.0139063	1.2809	18	23
PFL1530w	asparagine-rich protein, putative	0.0139063	1.5678	12	19
PFL0055c	protein with DNAJ domain (resa-like), putative	0.0139063	1.47368	48	70
PFL0035c	octapeptide-repeat antigen, putative	0.0139063	1.06427	39	41
PFL0040c	hypothetical protein	0.0139063	1.17647	37	44
PFI1475w	merozoite surface protein 1, precursor	0.0139063	1.1088	86	96
PFE1320w	hypothetical protein	0.0139063	1.18862	185	219
PF14_0282	hypothetical protein, conserved	0.0139063	1.29762	92	120
PFE1240w	hypothetical protein, conserved	0.0139063	1.27649	203	259
PFB0115w	hypothetical protein	0.0139063	1.08378	539	498
chr8.rRNA-2-28s-pseudo		0.0139063	1.37221	215	157
PFL1365w	hypothetical protein	0.0139063	1.33283	66	88
PF10_0144	prohibitin, putative	0.0139063	1.34737	243	181
MAL13P1.329	hypothetical protein, conserved	0.0139063	1.22685	43	53
MAL6P1.29	hypothetical protein	0.0139063	1.17341	52	61
PFI0005w	erythrocyte membrane protein 1 (PfEMP1)	0.0139063	1.21923	78	95
MAL13P1.126	hypothetical protein	0.0139063	1.04511	80	83
MAL13P1.348	hypothetical protein	0.0139063	1.00696	87	86
PFD1075w	hypothetical protein	0.0139063	1.4594	47	68
PFD0965w	hypothetical protein	0.0139063	1.11929	466	522
PF10_0089	hypothetical protein	0.0139063	1.21014	164	198
MAL6P1.80	hypothetical protein	0.0139063	1.03109	138	143
MAL6P1.284	hypothetical protein	0.0139063	1.28571	87	112
PF11_0279	hypothetical protein	0.0139063	1.63014	29	48
PFE0335w	hypothetical protein	0.0139063	1.12787	226	200
PF08_0035	hypothetical protein	0.0139063	1.4289	43	61
PF13_0089	hypothetical protein	0.0139063	1.06	35	37
PF10_0167	hypothetical protein	0.0139063	1.13953	56	64
PF08_0138	rifin	0.0139063	1.17222	21	18
PF10_0177	erythrocyte membrane-associated antigen	0.0139063	1.10476	21	23
PF07_0094	hypothetical protein	0.0139063	1.72685	22	37
PFI1130c	DNA-directed RNA polymerase II, putative	0.0139063	1.71747	46	27
PFL1895w	ribosomal protein L23, putative	0.0139063	1.45274	191	131
PF11_0324	hypothetical protein	0.0139063	1.03709	65	67
PFE0905w	hypothetical protein	0.0139063	1.17449	234	275
MAL8P1.135	hypothetical protein	0.0139063	1.37943	39	28
PF14_0090	hypothetical protein	0.0139063	1.04242	127	133
PFI1085w	ubiquitin-like protein, putative	0.0139063	1.24062	288	232
MAL13P1.341	hypothetical protein, conserved	0.0139063	1.29247	57	74
PF14_0226	hypothetical protein	0.0139063	1.26976	123	156
MAL8P1.101	hypothetical protein	0.0139063	1.38496	154	214
PF14_0719	hypothetical protein	0.0139063	1.2228	189	154
PF10_0316	phosphatidyl-inositol glycan, class A, putative	0.0139063	1.2095	130	107
MAL8P1.146	hypothetical protein	0.0139063	1.11338	98	109
PF14_0559	hypothetical protein	0.0139063	1.17914	112	132
PFI1355w	hypothetical protein	0.0139063	1.01219	148	150
PF14_0558	hypothetical protein	0.0139063	1.14286	32	36
MAL8P1.98	hypothetical protein	0.0139063	1.0045	22	22
MAL6P1.106	histone H3, putative	0.0143059	1.12954	693	783
PFL2515c	hypothetical protein	0.0143059	1.257	2988	3755
PF14_0645	hypothetical protein	0.0143059	1.23219	320	260
PF11_0320	hypothetical protein	0.0143059	1.29207	230	178
PF14_0457	hypothetical protein	0.0143059	1.49039	21	31
PFL0490c	hypothetical protein	0.0143059	1.23074	284	231
PF14_0211	hypothetical protein	0.0143059	1.17784	1931	1640
PFL0740c	10 kd chaperonin, putative	0.0143059	1.1511	730	634
PF14_0524	hypothetical protein	0.0143059	1.25637	385	306
PFI0715w	hypothetical protein, conserved	0.0143059	1.25789	146	183
PFI1770w	hypothetical protein	0.0152934	1.17379	204	239
PFL2000w	mitochondrial carrier protein, putative	0.0184221	1.08224	257	237
PF14_0465	hypothetical protein	0.0184221	1.00842	48	48
PF10_0268	merozoite capping protein-1	0.0184221	1.13299	1372	1211
PFE0435c	single-strand binding protein, putative	0.0184221	1.02809	18	18
PFC0885c	hypothetical protein	0.0184221	1.04529	163	171
PFB0175c	hypothetical protein	0.0184221	1.40906	294	414
PF14_0567	hypothetical protein	0.0184221	1.27617	482	377
PFE0240w	hypothetical protein	0.0196307	1.12096	313	350
PF10_0029	hypothetical protein	0.0196307	1.39847	165	118
PF11_0061	histone H4, putative	0.0196307	1.12009	2079	2328
PFC0845c	ubiquitin--protein ligase, putative	0.0196307	1.27085	302	237
PF10_0193	hypothetical protein, conserved	0.0196307	1.17414	89	76
PFI1740c	hypothetical protein	0.0196307	1.20896	214	259
PF11_0159	hypothetical protein	0.0196307	1.36878	297	217
PFL2265c	hypothetical protein	0.0196307	1.15198	52	45
PF14_0693	hypothetical protein	0.0196307	1.00346	87	87
PF14_0038	cytochrome c, putative	0.0196307	1.18309	844	713
MAL6P1.236	hypothetical protein	0.0196307	1.24876	40	50
PFE1350c	ubiquitin-conjugating enzyme, putative	0.0196307	1.07627	869	808
PFI1320c	hypothetical protein	0.0201368	1.23045	143	176
PFL1185c	cytochrome c heme lyase, putative	0.0201368	1.02575	347	338
PFI0065w	rifin	0.0201368	1.46835	16	23
PF13_0076	hypothetical protein	0.0201368	1.21141	358	433
MAL13P1.270	proteasome subunit, putative	0.0201368	1.07533	415	386
PF14_0040	hypothetical protein	0.0201368	1.1704	22	26
PFL2225w	myosin A tail domain interacting protein MTIP, putative	0.0201368	1.17553	314	369
PFE0425w	hypothetical protein	0.0201368	1.26534	316	400
PF10_0073	hypothetical protein	0.0201368	1.01322	84	83
PFA0345w	centrin, putative	0.0209213	1.51709	244	161
PF10_0066	hypothetical protein	0.0209213	1.20358	74	61
PFE0115c	hypothetical protein	0.0209213	1.59829	12	19
PFL1500w	Rab2 GTPase, putative	0.0209213	1.09885	590	648
PF11_0386	30S ribosomal protein S14, putative	0.0209213	1.23061	192	236
PFI0215c	signal peptidase, putative	0.0209213	1.04401	527	504
MAL7P1.110	hypothetical protein, conserved	0.0209213	1.19195	216	181
PF11_0409	hypothetical protein, conserved	0.0209213	1.02121	189	193
PF13_0227	vacuolar ATP synthase subunit D, putative	0.0209213	1.19334	729	870
PF07_0090	hypothetical protein	0.0209213	1.30008	172	132
PFD0090c	hypothetical protein	0.0209213	1.2195	1064	1297
PF13_0363	rifin	0.0217815	1.4	21	29
PF10_0006	rifin	0.0217815	1.17582	27	32
PF10_0210	deoxyribose-phosphate aldolase, putative	0.0217815	1.13396	384	339
MAL13P1.169	syntaxin 5, putative	0.0217815	1.58491	16	25
MAL8P1.107	hypothetical protein	0.0233422	2.4721	58	23
MAL13P1.167	signal peptidase, putative	0.0244489	1.28014	413	323
PF14_0605	cyclin, putative	0.0244489	1.21891	171	209
PF14_0066	hypothetical protein, conserved	0.0244489	1.19347	86	102
PF11_0124	hypothetical protein	0.0244489	1.27036	58	73
PF13_0342	hypothetical protein	0.0244489	1.00221	91	91
PF10_0096	hypothetical protein	0.0253473	1.01475	248	244
PF11_0329	hypothetical protein	0.0253473	1.32729	127	168
MAL13P1.96	chromosome segregation protein, putative	0.0253473	1.11605	360	402
PF11_0333	hypothetical protein	0.0253473	1.16794	144	168
PFL1425w	t-complex protein 1, gamma subunit, putative	0.0253473	1.17509	851	724
PF10_0348	hypothetical protein	0.0253473	1.06375	110	117
PFL1155w	GTP cyclohydrolase I	0.0253473	1.19152	137	163
PFL0940c	VAR fragment, pseudogene	0.0253473	1.14176	26	30
PFL1125w	phospholipid-transporting ATPase, putative	0.0253473	1.12204	1018	1142
PF10_0319	hypothetical protein	0.0253473	1.2212	43	53
PF10_0278	hypothetical protein, conserved	0.0253473	1.07021	94	101
PFL0920c	hypothetical protein	0.0253473	1.73333	23	39
PF10_0320	hypothetical protein	0.0253473	1.32	65	86
MAL13P1.54	hypothetical protein, conserved	0.0253473	1.17896	264	312
PFL1050w	hypothetical protein	0.0253473	1.15166	257	295
PFL1065c	hypothetical protein	0.0253473	1.08567	256	236
PF11_0059	hypothetical protein	0.0253473	1.13507	119	135
PF11_0053	PfSNF2L	0.0253473	1.18968	66	78
PF11_0107	hypothetical protein	0.0253473	1.14062	83	95
PF10_0380	trophozoite antigen R45, putative	0.0253473	1.30837	68	89
PFL1070c	endoplasmin homolog precursor, putative	0.0253473	1.14455	471	539
PF11_0094	hypothetical protein	0.0253473	1.15477	167	193
PF10_0276	hypothetical protein	0.0253473	1.09337	225	246
PFL1345c	hypothetical protein, conserved	0.0253473	1.07174	181	194
PF10_0156	hypothetical protein	0.0253473	1.34146	37	50
PF10_0188	hypothetical protein	0.0253473	1.02688	76	74
PFL1320w	hypothetical protein	0.0253473	1.04278	37	39
PFL1390w	hypothetical protein	0.0253473	1.0601	127	120
PF11_0313	ribosomal phosphoprotein P0	0.0253473	1.16365	3132	2691
PF10_0154	ribonucleotide reductase small subunit, putative	0.0253473	1.13721	411	362
PF10_0140	hypothetical protein	0.0253473	1.15743	144	125
PF11_0243	hypothetical protein	0.0253473	1.16732	26	30
PF10_0266	hypothetical protein	0.0253473	1.11504	156	174
PF10_0245	glucosamine--fructose-6-phosphate aminotransferase, putative	0.0253473	1.15457	265	306
PF11_0207	hypothetical protein	0.0253473	1.22087	213	260
PF11_0212	hypothetical protein	0.0253473	1.28551	69	89
PF11_0236	hypothetical protein	0.0253473	1.2234	28	35
PF11_0241	hypothetical protein	0.0253473	1.26476	56	71
MAL13P1.79	hypothetical protein	0.0253473	1.11074	690	766
PF10_0208	hypothetical protein, conserved	0.0253473	1.03352	465	481
PFI0565w	hypothetical protein	0.0253473	1.2931	52	68
PFI0570w	GTP-binding protein, putative	0.0253473	1.16764	171	199
PFC0125w	ABC transporter, putative	0.0253473	1.18038	190	224
PFB0870w	hypothetical protein	0.0253473	1.242	419	338
PFB0765w	hypothetical protein	0.0253473	1.42647	48	68
PFI0625c	hypothetical protein	0.0253473	1.2189	40	49
PFB0465c	hypothetical protein	0.0253473	1.25938	504	400
PFB0715w	DNA-directed RNA polymerase II second largest subunit, putative	0.0253473	1.01547	328	323
PFB0680w	hypothetical protein	0.0253473	1.13746	103	118
PFI0355c	ATP-dependent heat shock protein, putative	0.0253473	1.22228	236	193
PFC0465c	hypothetical protein	0.0253473	1.06769	279	298
PFC0595c	serine/threonine protein phosphatase, putative	0.0253473	1.24525	168	210
PFC0560c	hypothetical protein	0.0253473	1.25127	59	74
PFC0425w	hypothetical protein	0.0253473	1.00861	117	116
PFI0460w	hypothetical protein	0.0253473	1.11783	66	74
PFC0135c	conserved protein	0.0253473	1.26639	213	168
PFC0415c	hypothetical protein	0.0253473	1.41261	35	49
PFC0375c	hypothetical protein	0.0253473	1.12021	793	888
PFA0255c	hypothetical protein	0.0253473	1.1112	280	252
PFI0920c	hypothetical protein, conserved	0.0253473	1.03333	120	124
PFA0320w	hypothetical protein	0.0253473	1.39796	29	41
MAL13P1.210	hypothetical protein	0.0253473	1.00173	58	58
MAL13P1.215	hypothetical protein	0.0253473	1.26036	198	249
PF14_0703	hypothetical protein	0.0253473	1.62983	18	30
PFI1140w	NADPH-cytochrome p450 reductase	0.0253473	1.06206	100	106
PF14_0714	hypothetical protein, conserved	0.0253473	1.10072	292	321
PF14_0713	hypothetical protein	0.0253473	1.17619	63	74
PFI0700c	Met-10+ like protein, putative	0.0253473	1.25745	47	59
PFB0035c	rifin	0.0253473	1.09294	27	29
PFB0410c	phospholipase, putative	0.0253473	1.22144	57	70
PFI0695c	phospholipid or glycerol acyltransferase, putative	0.0253473	1.25269	56	70
PFI0820c	RNA-binding protein, putative	0.0253473	1.14679	44	50
PFA0525w	transcription initiation factor TFIIB, putative	0.0253473	1.20674	332	401
PFA0375c	patched family protein, putative	0.0253473	1.07145	1065	1141
PFA0630c	hypothetical protein	0.0253473	1.10878	460	415
PFI0860c	ATP-dependant RNA helicase, putative	0.0253473	1.33651	32	42
PFE0245c	hypothetical protein	0.0253473	1.09447	337	368
PFE0195w	P-type ATPase, putative	0.0253473	1.14433	523	457
PFE0360c	hypothetical protein	0.0253473	1.43655	28	20
PFE0280c	hypothetical protein	0.0253473	1.15491	67	58
PFE0030c	STEVOR pseudogene	0.0253473	1.03158	19	20
mitopl_SSU		0.0253473	1.32378	35	46
PFE1570c	hypothetical protein	0.0253473	1.3122	84	110
PFD1175w	Plasmodium falciparum trophozoite antigen r45-like protein	0.0253473	1.42178	452	643
PFD1170c	hypothetical protein	0.0253473	1.03194	307	317
PFE1010w	protein phosphatase 2c, putative	0.0253473	1.12658	182	205
PFE1000c	hypothetical protein	0.0253473	1.18941	175	147
PFE1215c	developmentally regulated GTP-binding protein 1, putative	0.0253473	1.07512	64	69
PFE1170w	hypothetical protein	0.0253473	1.61122	52	83
PFE0985w	hypothetical protein	0.0253473	1.12705	98	110
PFE0740c	hypothetical protein	0.0253473	1.04434	20	21
PFE0485w	phosphatidylinositol 4-kinase	0.0253473	1.06654	305	325
PFE1260c	hypothetical protein	0.0253473	1.48809	25	38
PFE0825w	transporter, putative	0.0253473	1.4142	72	51
PFD0165w	ubiquitin-specific protease, putative	0.0253473	1.02306	61	62
PFD0160w	hypothetical protein	0.0253473	1.46627	85	124
PFD0220c	pf52 protein	0.0253473	1.36986	15	20
PFI0130c	hypothetical protein	0.0253473	1.5632	125	80
PFI0135c	papain family cysteine protease, putative	0.0253473	1.12031	400	448
PFC0900w	T-complex protein 1 epsilon subunit, putative	0.0253473	1.13809	559	491
PFC0800w	band 7-related protein	0.0253473	1.31783	26	34
PFC0980c	hypothetical protein	0.0253473	1.10164	195	215
PFC0960c	hypothetical protein	0.0253473	1.37838	15	20
PFD0815c	hypothetical protein	0.0253473	1.03686	166	172
PFD0775c	hypothetical protein	0.0253473	1.04162	418	436
PFD0940w	hypothetical protein	0.0253473	1.05245	88	92
MAL13P1.130	hypothetical protein	0.0253473	1.0695	1063	994
PFD0555c	hypothetical protein	0.0253473	1.18342	91	107
PFD0450c	hypothetical protein, conserved	0.0253473	1.05787	688	728
PFD0285c	amino acid decarboxylase, putative	0.0253473	1.21104	31	37
PFD0495c	hypothetical protein	0.0253473	1.50402	100	150
PFD0455w	ribosomal processing protein, putative	0.0253473	1.16667	415	484
PF13_0290	hypothetical protein	0.0253473	1.10935	63	70
MAL13P1.293	hypothetical protein	0.0253473	1.27473	46	58
PFL2490c	hypothetical protein	0.0253473	1.36467	123	168
PF13_0308	DNA helicase	0.0253473	1.21365	303	368
MAL13P1.294	GTP-binding protein, putative	0.0253473	1.28947	142	110
MAL13P1.296	hypothetical protein	0.0253473	1.33	7	13
PF13_0210	hypothetical protein	0.0253473	1.10022	137	150
PF13_0242	isocitrate dehydrogenase (NADP), mitochondrial precursor	0.0253473	1.07542	923	858
PF13_0235	hypothetical protein	0.0253473	1.4198	109	155
PF14_0107	hypothetical protein, conserved	0.0253473	1.34739	50	67
PF14_0095	hypothetical protein	0.0253473	1.10546	79	87
PF14_0155	hypothetical protein	0.0253473	1.14147	52	59
PF14_0144	mRNA capping enzyme, putative	0.0253473	1.22101	129	157
PF14_0094	hypothetical protein	0.0253473	1.25244	358	449
PF13_0336	hypothetical protein	0.0253473	1.22126	70	85
PF13_0334	polynucleotide kinase, putative	0.0253473	1.10221	59	65
PF14_0088	hypothetical protein	0.0253473	1.06085	87	92
PF14_0028	hypothetical protein, conserved	0.0253473	1.11168	195	217
PF11_0508	hypothetical protein	0.0253473	1.18113	5043	5956
PF11_0464	hypothetical protein	0.0253473	1.04498	58	60
PF13_0003	erythrocyte membrane protein 1 (PfEMP1)	0.0253473	1.04979	24	25
PFL0530c	hypothetical protein	0.0253473	1.17885	193	227
PF11_0442	hypothetical protein	0.0253473	1.17671	25	29
PF11_0353	hypothetical protein	0.0253473	1.03904	250	241
PF11_0347	hypothetical protein	0.0253473	1.31818	90	119
PFL0685w	hypothetical protein	0.0253473	1.12072	272	243
PF11_0356	hypothetical protein	0.0253473	1.27928	11	14
MAL13P1.306	hypothetical protein	0.0253473	1.1187	144	129
MAL13P1.328	hypothetical protein	0.0253473	1.00265	76	75
PF13_0191	hypothetical protein	0.0253473	1.21146	96	116
PF13_0176	apurinic/apyrimidinic endonuclease Apn1	0.0253473	1.40077	366	262
PF13_0031	hypothetical protein	0.0253473	1.12304	83	93
PFL0470w	hypothetical protein	0.0253473	1.3191	45	59
PF13_0010	Gbph2	0.0253473	1.16891	581	679
PFL0455c	hypothetical protein	0.0253473	1.20497	32	39
PF13_0019	sodium/hydrogen exchanger, putative	0.0253473	1.08777	139	151
PF14_0481	hypothetical protein, conserved	0.0253473	1.33778	23	30
PF14_0473	3'-5' exonuclease, putative	0.0253473	1.4099	79	111
PF14_0537	hypothetical protein	0.0253473	1.0113	18	18
PF14_0499	hypothetical protein	0.0253473	1.23746	225	279
PF14_0470	hypothetical protein	0.0253473	1.10836	117	130
PF14_0430	hypothetical protein	0.0253473	1.45816	176	121
PF14_0419	hypothetical protein	0.0253473	1.23236	48	59
PF14_0462	SEL-1 protein, putative	0.0253473	1.13422	720	635
PFI1445w	hypothetical protein	0.0253473	1.15173	1260	1451
PF14_0620	hypothetical protein	0.0253473	1.09331	269	294
PFI1260c	Histone deacetylase	0.0253473	1.04267	1432	1493
PFI1235w	hypothetical protein	0.0253473	1.45251	18	26
PF14_0623	hypothetical protein	0.0253473	1.19175	41	49
PF14_0602	DNA polymerase alpha subunit, putative	0.0253473	1.42687	84	59
PF14_0565	hypothetical protein	0.0253473	1.25689	167	210
PF14_0544	hypothetical protein	0.0253473	1.26386	52	66
PFI1300c	hypothetical protein	0.0253473	1.07303	36	38
PF14_0569	hypothetical protein	0.0253473	1.03938	188	195
PFI1680w	hypothetical protein	0.0253473	1.07445	408	439
PF14_0227	calcium-dependent protein kinase, putative	0.0253473	1.24944	135	169
PF14_0273	hypothetical protein	0.0253473	1.1175	78	88
PF14_0270	ribosomal protein L15, putative	0.0253473	1.29282	223	288
PF14_0222	hypothetical protein	0.0253473	1.00208	48	48
PF14_0185	ATP-dependent RNA helicase, putative	0.0253473	1.08394	111	120
PF14_0173	hypothetical protein	0.0253473	1.02006	35	36
MAL13P1.264	hypothetical protein	0.0253473	1.08105	248	268
PF14_0213	hypothetical protein	0.0253473	1.33808	28	38
PF14_0387	hypothetical protein	0.0253473	1.09779	168	184
PF14_0384	hypothetical protein	0.0253473	1.41284	33	46
PFI1490c	Large cyclophilin-like protein	0.0253473	1.09281	96	105
PF14_0405	hypothetical protein	0.0253473	1.24277	35	43
PF14_0343	hypothetical protein	0.0253473	1.2724	28	36
PF14_0285	exodeoxyribonuclease III, putative	0.0253473	1.13597	93	106
PF14_0280	phosphotyrosyl phosphatase activator, putative	0.0253473	1.26871	207	163
PF14_0319	hypothetical protein	0.0253473	1.2094	113	94
PF14_0295	ATP-specific succinyl-CoA synthetase beta subunit, putative	0.0253473	1.33737	276	206
PFL1880w	long-chain-fatty-acid--CoA ligase, putative	0.0253473	1.18068	1115	1316
MAL8P1.20	hypothetical protein	0.0253473	1.18518	41	48
PF08_0102	asparagine-rich antigen Pfa55-14	0.0253473	1.77586	12	21
MAL8P1.4	hypothetical protein	0.0253473	1.23144	92	113
MAL6P1.116	hypothetical protein	0.0253473	1.06957	25	23
MAL6P1.111	trancription factor, putative	0.0253473	1.53224	104	159
MAL8P1.109	hypothetical protein, conserved	0.0253473	1.14985	65	75
MAL6P1.100	hypothetical protein	0.0253473	1.27997	119	153
MAL6P1.247	hypothetical protein	0.0253473	1.51908	26	40
MAL6P1.165	3-oxoacyl-(acyl-carrier-protein) synthase i/ii	0.0253473	1.96045	69	35
PF08_0101	hypothetical protein	0.0253473	1.33333	44	58
PFL1535w	hypothetical protein	0.0253473	1.27212	119	151
PF07_0049	erythrocyte membrane protein 1 (PfEMP1)	0.0253473	1.35779	110	150
PF08_0068	hypothetical protein	0.0253473	1.06932	210	196
MAL6P1.266	pyridoxine kinase	0.0253473	1.22667	45	55
MAL8P1.153	hypothetical protein	0.0253473	1.28525	31	39
PFL1720w	Serine hydroxymethyltransferase	0.0253473	1.1964	80	67
MAL6P1.110	transketolase, putative	0.0253473	1.05682	939	889
MAL6P1.76	uroporphyrinogen decarboxylase, putative	0.0253473	1.42709	97	138
MAL7P1.122	conserved GTP-binding protein, putative	0.0253473	1.01785	347	354
PF07_0133	rifin	0.0253473	1.1105	18	20
PF08_0083	hypothetical protein	0.0253473	1.13592	31	35
MAL6P1.2	rifin	0.0253473	1.06531	25	26
PF07_0056	hypothetical protein	0.0253473	1.10326	18	20
PF08_0125	tubulin gamma chain	0.0253473	1.23141	432	351
PF07_0075	hypothetical protein	0.0253473	1.18712	116	98
MAL6P1.160	pyruvate kinase, putative	0.0253473	1.27879	367	470
PF07_0118	hypothetical protein	0.0253473	1.46734	58	40
MAL6P1.90	chaperone, putative	0.0253473	1.12782	1021	905
PF08_0092	hypothetical protein	0.0253473	1.1028	54	59
MAL8P1.82	hypothetical protein	0.0253473	1.15062	64	74
PF07_0126	hypothetical protein	0.0253473	1.3161	172	227
PFL2185w	hypothetical protein	0.0253473	1.14286	32	37
PF07_0068	cysteine desulfurase, putative	0.0253473	1.16738	140	164
PFL1485w	hypothetical protein	0.0253473	1.25196	217	271
PF10_0026	hypothetical protein	0.0253473	1.39613	57	79
PF08_0027	hypothetical protein	0.0253473	1.0075	93	94
PF08_0087	importin alpha, putative	0.0253473	1.11838	773	864
PF08_0141	erythrocyte membrane protein 1 (PfEMP1)	0.0253473	1.24891	23	29
PF07_0030	P. falciparum strain 3D7 heat shock protein 86	0.0253473	1.56844	349	547
PF07_0022	hypothetical protein	0.0253473	1.34483	35	47
PFL1865w	hypothetical protein	0.0253473	1.09091	168	184
PFL1755w	hypothetical protein	0.0253473	1.06921	42	45
MAL6P1.246	hypothetical protein	0.0253473	1.04899	80	84
MAL7P1.79	hypothetical protein	0.0253473	1.54634	335	217
MAL6P1.235	hypothetical protein	0.0253473	1.55329	113	175
PFB0645c	Ribosomal protein L13, putative	0.029049	1.32903	78	103
MAL13P1.42	hypothetical protein	0.029049	1.12243	289	257
PFE0730c	ribose 5-phosphate epimerase, putative	0.029049	1.0948	329	360
MAL13P1.127	hypothetical protein	0.029049	1.15517	41	47
PF14_0042	hypothetical protein	0.029049	1.14882	161	185
PF14_0496	hyothetical protein	0.029049	1.82456	11	21
PF14_0721	cytochrome c oxidase assembly protein, putative	0.029049	1.68202	340	202
PFL0550w	hypothetical protein	0.029049	1.45	20	29
PFC0690c	hypothetical protein	0.029049	1.43968	63	91
PFD0805w	hypothetical protein	0.029049	1.19256	109	91
PFI0775w	glycolipid transfer protein, putative	0.029049	1.11916	48	43
PFI0705w	hypothetical protein, conserved	0.029049	1.16597	48	56
MAL13P1.36	hypothetical protein, conserved	0.029049	1.01219	484	490
PF11_0165	falcipain 2 precursor	0.0325094	1.23672	1213	981
PFL0095c	hypothetical protein	0.0325094	1.14275	155	136
PF14_0600	hypothetical protein	0.0325094	1.26008	208	263
PF14_0570	hypothetical protein, conserved	0.0325094	1.80898	206	114
PFI1525w	hypothetical protein	0.0325094	1.15071	196	226
PFE0365c	hypothetical protein	0.0338949	1.41589	91	64
PFL0460w	u6 snRNA-associated Sm-like protein, putative	0.0338949	1.1706	373	436
PFD1190c	hypothetical protein	0.0338949	1.31727	50	66
PFL0505c	hypothetical protein	0.0338949	1.32571	162	215
MAL13P1.290	high mobility group protein 4, putative	0.0338949	1.32304	139	184
PF14_0705	hypothetical protein	0.0338949	1.1363	68	77
PF14_0449	hypothetical protein	0.0338949	1.22102	139	170
PF14_0426	hypothetical protein	0.0338949	1.01213	134	132
PFL0660w	dynein light chain 1, putative	0.0338949	1.08866	383	352
PFC0582c	hypothetical protein	0.0338949	1.21894	64	79
PF14_0016	hypothetical protein	0.0338949	1.03012	66	68
PFL1665c	hypothetical protein	0.0338949	1.08065	54	50
PF14_0296	ribosomal protein L14, putative	0.0338949	1.09043	1171	1277
PFC0371w	hypothetical protein	0.0338949	1.18159	284	240
PFD1135c	hypothetical protein	0.0338949	1.32208	71	94
PFI0025c	rifin	0.0348085	1.33333	17	22
PF11_0032	hypothetical protein	0.0348085	1.2503	581	726
PF13_0119	small GTPase Rab11	0.0348085	1.24134	277	344
PFL0375w	hypothetical protein	0.0348085	1.95389	104	203
PFE1140c	G10 protein, putative	0.0348085	1.30343	341	445
PFI0885w	heme binding protein, putative	0.0348085	1.17782	452	384
PFE0680w	hypothetical protein	0.0348085	1.2234	23	19
PF14_0584	ribosomal protein S4, putative	0.0348085	1.41667	55	78
PFC0155c	DNA-directed RNA polymerase subunit I, putative	0.0348085	1.24078	98	121
PFE1035c	BIS(5'-nucleosyl)-tetraphosphatase (diadenosine tetraphosphatase), putative	0.0348085	1.03269	1166	1129
PF11_0248	hypothetical protein	0.0348085	1.49874	119	80
MAL7P1.69	calmodulin, putative	0.0348085	1.37199	63	46
MAL13P1.276	hypothetical protein	0.0348085	1.10602	39	35
MAL8P1.3	integral membrane protein, conserved in P. falciparum	0.0348085	1.24598	434	348
PF13_0175	hypothetical protein, conserved	0.0388671	1.41497	104	74
MAL13P1.162	DNAJ-like protein, putative	0.0388671	1.13523	28	32
MAL13P1.147	hypothetical protein	0.0388671	1.11834	38	34
PF11_0445	DNA-directed RNA polymerase I, putative	0.0389475	1.21317	638	774
PFL0570c	hypothetical protein	0.0389475	1.44082	25	35
PF14_0756	hypothetical protein	0.0389475	1.30577	764	585
MAL13P1.285	hypothetical protein	0.0389475	1.33229	32	43
PFC0270w	hypothetical protein	0.0389475	1.03038	112	115
PF14_0539	hypothetical protein	0.0389475	1.14315	48	55
PF11_0468	hypothetical protein	0.0389475	1.03965	45	47
PF08_0074	hypothetical protein, conserved	0.0389475	1.00575	3894	3916
PFB0890c	pseudouridine synthetase, putative	0.0389475	1.54713	87	135
PFL1140w	hypothetical protein, conserved	0.0389475	1.06332	883	831
PFE0820c	hypothetical protein, conserved	0.0389475	1.28495	56	72
PF13_0216	hypothetical protein	0.0412268	1.06362	195	207
PFD1080w	hypothetical protein	0.0433081	1.44813	24	35
PF13_0012	hypothetical protein	0.0433081	1.56	15	23
PF14_0263	hypothetical protein	0.0441713	1.13889	11	12
PF13_0007	rifin	0.0441713	1.46939	20	29
PF07_0114	hypothetical protein	0.0441713	1.06515	101	108
PF14_0287	hypothetical protein	0.0441713	1.09322	12	13
MAL8P1.80	hypothetical protein	0.0441713	1.58824	73	46
PF08_0135	hypothetical protein, conserved	0.0441713	1.11569	102	114
MAL6P1.124	hypothetical protein	0.0441713	1.1585	35	40
PF13_0056	hypothetical protein	0.0441713	1.19139	63	75
PFI1210w	hypothetical protein	0.0441713	1.49731	37	56
PFI1185c	hypothetical protein	0.0441713	1.28638	236	304
PFL1110c	cAMP-dependent protein kinase regulatory subunit, putative	0.0441713	1.25255	294	369
PF14_0561	hypothetical protein	0.0441713	1.46364	22	32
PFL0695c	geranylgeranyl transferase type2 beta subunit, putative	0.0441713	1.21202	180	148
PFI0955w	sugar transporter, putative	0.0441713	1.22266	26	31
PFI0970c	hypothetical protein	0.0441713	1.08923	293	319
PFI1060w	hypothetical protein	0.0441713	1.05252	46	48
PF10_0315	hypothetical protein	0.0441713	1.17559	60	70
PFA0355w	hypothetical protein	0.0441713	1.38298	65	47
PFD0225w	hypothetical protein	0.0441713	1.71333	30	51
PF11_0483	farnesyltransferase beta subunit, putative	0.0441713	1.0859	91	99
MAL7P1.28	hypothetical protein	0.0441713	1.08528	158	172
PFD0935c	hypothetical protein	0.0441713	1.07404	241	224
PF14_0381	delta-aminolevulinic acid dehydratase	0.0441713	1.19261	38	45
PFL0520c	hypothetical protein	0.0441713	1.05836	63	67
PF10_0262	hypothetical protein	0.0441713	1.24481	24	30
PF11_0228	hypothetical protein	0.0441713	1.14019	11	12
PF10_0243	hypothetical protein	0.0441713	1.38374	109	79
PFB0180w	5'-3' exonuclease, N-terminal resolvase-like domain, putative	0.0441713	1.22759	73	89
MAL7P1.29	hypothetical protein	0.0441713	1.21429	28	34
PF10_0171	hypothetical protein	0.0441713	1.21176	68	82
PF13_0092	cholinephosphate cytidylyltransferase	0.0441713	1.12772	262	296
PFE0265c	hypothetical protein	0.0441713	1.20508	114	138
PFL0100c	ATP dependent RNA helicase, putative	0.0441713	1.13621	30	34
PFB0575c	hypothetical protein	0.0441713	1.20055	73	87
PF13_0095	DNA replication licensing factor mcm4, putative	0.0441713	1.16458	652	560
PFE0745w	hypothetical protein	0.0441713	1.11486	83	74
PFB0905c	hypothetical protein	0.0441713	1.20959	169	204
PFE0895c	Zinc finger protein, putative	0.0441713	1.30055	73	95
PF11_0090	hypothetical protein	0.0441713	1.15457	298	344
PFC0235w	hypothetical protein	0.0441713	1.16595	46	54
PFL0150w	origin recognition complex 1 protein	0.0441713	1.13266	418	473
PF10_0132	phospholipase C-like, putative	0.0441713	1.14916	125	143
PF11_0168	hypothetical protein	0.0441713	1.16288	118	101
PF14_0112	POM1, putative	0.0441713	1.05395	159	168
PF13_0120	hypothetical protein	0.0441713	1.46734	60	88
PFC0325c	hypothetical protein	0.0441713	1.10033	183	202
PFL1775c	hypothetical protein, conserved	0.0441713	1.22796	126	155
PF14_0073	hypothetical protein	0.0441713	1.27243	91	116
PFB0755w	hypothetical protein	0.0441713	1.32768	35	47
PF10_0138	hypothetical protein	0.0441713	1.03536	51	53
PF10_0115	QF122 antigen	0.0441713	1.08162	1769	1636
MAL13P1.116	hypothetical protein	0.0441713	1.36885	73	100
MAL7P1.178	hypothetical protein	0.0441713	1.52	15	23
PFC0185w	hypothetical protein	0.0441713	1.17241	26	31
PFE1045c	hypothetical protein	0.0441713	1.15576	51	44
PFL0200c	hypothetical protein	0.0441713	1.45174	52	75
PF14_0195	hypothetical protein	0.0441713	1.06417	19	20
PFE1265w	G-protein coupled receptor, putative	0.0441713	1.03513	44	43
PF07_0058	hypothetical protein	0.0441713	1.08776	2065	2246
PFE0110w	hypothetical protein	0.0441713	1.18986	225	268
PF13_0062	clathrin-adaptor medium chain, putative	0.0441713	1.1255	1154	1026
MAL6P1.102	hypothetical protein	0.0441713	1.20588	24	29
PF14_0170	hypothetical protein	0.0441713	1.21852	81	99
PFI0465c	hypothetical protein	0.0441713	1.00391	333	332
PF10_0105	hypothetical protein	0.0455003	1.06739	37	40
MAL6P1.88	proteasome subunit alpha type 2, putative	0.0455003	1.23625	641	518
PFC0310c	ATP-dependent CLP protease, putative	0.0455003	1.21855	343	281
PF10_0336	hypothetical protein	0.0455003	1.04317	287	300
MAL6P1.196	hypothetical protein	0.0455003	1.20769	211	174
PF11_0383	hypothetical protein	0.0455003	1.0654	37	39
PFD0210c	hypothetical protein	0.0455003	1.2786	183	234
PFE0890c	hypothetical protein	0.0455003	1.21053	30	25
PFL1640c	hypothetical protein	0.0455003	1.125	31	27
PFI1725w	hypothetical protein	0.0455003	1.33482	22	30
PFC0700c	hypothetical protein	0.0522036	1.4183	31	43
PFD0115c	hypothetical protein	0.0522036	1.03809	1310	1360
PF13_0249	hypothetical protein	0.0522036	1.1163	118	132
PFE1225w	50S ribosomal subunit protein L12, putative	0.0522036	1.08122	95	103
PFL0915c	hypothetical protein	0.0522036	1.12457	33	29
PF14_0518	nifU protein, putative	0.0522036	1.11545	333	371
MAL13P1.224	hypothetical protein	0.0522036	1.01308	70	69
PFC0176c	hypothetical protein	0.0522036	1.02429	25	25
MAL8P1.10	hypothetical protein, conserved	0.0522036	1.55655	52	34
chr8.rRNA-3-28s-pseudo		0.0522036	1.0597	34	36
PF10_0106	hypothetical protein	0.0522036	1.04448	61	63
MAL7P1.26	O-sialoglycoprotein endopeptidase, putative	0.0522036	1.64867	120	199
PF13_0073	hypothetical protein	0.0522036	1.18236	318	375
PF11_0170	cyclophilin, putative	0.0522036	1.44551	166	115
PFB0420w	2C-methyl-D-erythritol 2,4-cyclodiphosphate synthase	0.0522036	1.54314	261	169
PFD0925w	hypothetical protein	0.0522036	1.33616	47	35
PF13_0090	ADP-ribosylation factor, putative	0.0522036	1.3782	31	43
PFD0960c	unknown	0.0522036	1.02672	97	100
PF14_0335	hypothetical protein, conserved	0.0522036	1.06355	511	544
PF14_0323	calmodulin	0.0522036	1.19528	827	988
PFD1100c	hypothetical protein	0.0523451	1.13433	147	167
MAL6P1.278	endonuclease iii homologue, putative	0.0523451	1.30829	77	101
PF07_0080	40S ribosomal protein S10, putative	0.0577796	1.39554	1013	726
PF14_0187	glutathione s-transferase, putative	0.0577796	1.14686	1004	1151
PFI1175c	RNA-binding protein, putative	0.0577796	1.34447	684	509
PFL0190w	ubiquitin-conjugating enzyme e2, putative	0.0577796	1.1805	76	90
PFI1375w	hypothetical protein	0.0577796	1.04685	914	873
PF13_0276	hypothetical protein	0.0577796	1.19769	662	553
PF11_0150	hypothetical protein	0.0577796	1.03274	145	141
PF11_0119	hypothetical protein	0.0577796	1.21311	37	44
PFL0785c	signal recognition particle 19 kd protein, putative	0.0577796	1.32771	71	53
PF08_0043	hypothetical protein	0.0577796	1.2231	63	77
PF14_0443	centrin, putative	0.0577796	1.37427	308	224
PFL0415w	acyl carrier protein, mitochondrial precursor, putative	0.0577796	1.33105	467	351
PF14_0709	ribosomal protein L20, putative	0.0577796	1.95798	186	95
PFE0290c	hypothetical protein	0.0577796	1.21178	224	185
PFL0690c	hypothetical protein	0.0577796	1.46521	74	50
PFL2055w	40S ribosomal protein S17, putative	0.0577796	1.07221	1525	1635
PFB0385w	acyl carrier protein, putative	0.0587817	1.11238	127	114
PF14_0579	ribosomal protein L27, putative	0.0587817	2.03167	111	225
PFI0635c	hypothetical protein	0.0587817	1.23719	205	254
mitopl_rpl2		0.0587817	1.34074	914	1226
MAL13P1.159	hypothetical protein, conserved	0.0587817	1.14395	239	209
PF14_0150	RNA polymerase small subunit, putative	0.0587817	1.35031	334	451
PFL2065c	mitochondrial import inner membrane translocase subunit, putative	0.0587817	1.24669	489	392
PFA0420w	hypothetical protein	0.0587817	1.13134	706	799
MAL7P1.128	hypothetical protein	0.0587817	1.24432	219	176
PFL1610c	hypothetical protein	0.0593464	1.00114	87	88
PFI0335w	hypothetical protein	0.0593464	1.23858	217	268
PF14_0230	Ribosomal protein family L5, putative	0.0593464	1.39237	1384	994
PFC1020c	40S ribosomal protein S3A, putative	0.0593464	1.32558	143	108
MAL13P1.38	hypothetical protein	0.0593464	1.1097	24	26
PF10_0028	hypothetical protein, conserved	0.0593464	1.25642	699	557
MAL13P1.172	hypothetical protein, conserved	0.0593464	1.47453	37	55
PFL0960w	D-ribulose-5-phosphate 3-epimerase, putative	0.0593464	1.0058	172	173
PF11_0085	hypothetical protein	0.0593464	1.11516	269	300
PF10_0273	hypothetical protein	0.0593464	1.32	17	13
PFL1560c	hypothetical protein	0.0593464	1.05562	90	95
PF13_0098	hypothetical protein	0.0593464	1.02188	270	276
PF10_0005	rifin	0.0593464	1.21875	29	35
PFA0690w	pseudogene, P falciparum-specific gene family	0.0613688	1.39296	102	143
PF14_0267	transcription initiation TFIID-like, putative	0.0613688	1.2796	238	305
PFB0391c	hypothetical protein	0.0613688	1.00938	362	366
PF07_0036	Cg6	0.0664574	1.44803	28	40
PFD0600c	ribosomal protein, putative	0.0664574	1.0767	138	149
MAL8P1.6	hypothetical protein	0.0704404	1.00265	75	76
PFL0180w	cytochrome c1 heme lyase, putative	0.0704404	1.40757	137	193
PF10_0236	hypothetical protein	0.0704404	1.95513	61	31
PFI1745c	hypothetical protein	0.0704404	1.32553	345	261
PFL2175w	ubiquitin-conjugating enzyme e2, putative	0.0704404	1.04	88	85
PFE0545c	histamine-releasing factor, putative	0.0707011	1.12912	791	700
MAL8P1.16	hypothetical protein	0.0707011	1.08961	54	49
PFL2655w	rifin	0.0707011	1.07547	48	51
MAL13P1.87	hypothetical protein	0.0707011	1.17344	231	271
PFB0040c	rifin	0.0707011	1.60563	14	23
PFE1065w	hypothetical protein	0.0707011	1.11074	30	33
PFD0950w	ran binding protein 1	0.0707011	1.01372	798	787
PF13_0186	hypothetical protein	0.0707011	1.02519	135	138
PFI1050c	hypothetical protein	0.0707011	1.10063	48	53
PF11_0211	hypothetical protein, conserved	0.0736383	1.1164	76	84
MAL7P1.167	hypothetical protein	0.0736383	1.20727	33	28
PFB0630c	hypothetical protein	0.0736383	1.23165	113	139
MAL7P1.81	eukaryotic translation initiation factor 3 37.28 kDa subunit, putative	0.0736383	1.0394	398	383
PFL2280w	cyclin g-associated kinase, putative	0.0736383	1.18453	91	107
MAL7P1.30	hypothetical protein	0.0736383	1.1387	98	86
PFC0085c	hypothetical protein	0.0736383	1.05182	238	226
MAL13P1.194	hypothetical protein	0.0736383	1.22996	29	35
PFB0665w	Ser/Thr protein kinase, putative	0.0736383	1.46758	29	43
PFA0180w	hypothetical protein	0.0736383	1.3784	152	110
PFI0495w	hypothetical protein	0.0736383	1.03523	153	148
PFA0190c	actin	0.0736383	1.10256	78	86
PFA0135w	hypothetical protein	0.0736383	1.34136	25	33
PFI0950w	protein disulfide isomerase, putative	0.0736383	1.03564	718	693
PFA0215w	hypothetical protein	0.0736383	1.03458	72	75
PFI0500w	hypothetical protein	0.0736383	1.05401	172	182
PF11_0200	U2 snRNP auxiliary factor, small subunit, putative	0.0736383	1.16779	296	345
PFA0195w	hypothetical protein	0.0736383	1.17127	106	91
PFA0480w	phenylalanyl-tRNA synthetase beta chain, putative	0.0736383	1.10518	203	184
PFB0815w	protein kinase, putative	0.0736383	1.17639	244	208
MAL13P1.352	hypothetical protein	0.0736383	1.00239	126	125
PFB0915w	liver stage antigen 3	0.0736383	1.5414	157	242
PFI0880c	acid phosphatase, putative	0.0736383	1.06402	1240	1320
PFL0935c	erythrocyte membrane protein 1 (PfEMP1)	0.0736383	1.37094	59	80
MAL7P1.156	hypothetical protein	0.0736383	1.22222	22	26
PFL2015w	hypothetical protein	0.0736383	1.00643	156	157
PFB0855c	hypothetical protein	0.0736383	1.83756	67	123
PF11_0232	hypothetical protein	0.0736383	1.24081	261	324
PFB0300c	merozoite surface protein 2 precursor	0.0736383	1.11089	1695	1882
PFB0355c	cysteine protease, putative	0.0736383	1.28284	129	166
MAL7P1.153	hypothetical protein	0.0736383	1.13523	96	84
MAL7P1.37	sin3 associated polypeptide p18-like protein, putative	0.0736383	1.20319	50	60
MAL7P1.18	hypothetical protein	0.0736383	1.05445	75	79
PFB0770c	hypothetical protein	0.0736383	1.00985	71	72
MAL13P1.196	protein kinase, putative	0.0736383	1.10367	51	46
PF11_0127	hypothetical protein	0.0736383	1.30255	63	82
PFL1970w	VAR pseudogene	0.0736383	1.19783	37	44
MAL13P1.184	endopeptidase, putative	0.0736383	1.24889	45	56
MAL7P1.38	regulator of chromosome condensation protein, putative	0.0736383	1.15212	464	535
PF11_0176	hypothetical protein	0.0736383	1.26667	148	117
PF11_0225	PfGCN20	0.0736383	1.40625	58	81
PF11_0256	pyruvate dehydrogenase E1 component, alpha subunit, putative	0.0736383	1.43579	95	136
PF11_0254	hypothetical protein	0.0736383	1.19387	241	288
PF11_0197	hypothetical protein	0.0736383	1.04569	362	346
PF13_0127	hypothetical protein	0.0736383	1.07491	27	29
PF07_0092	hypothetical protein, conserved	0.0736383	1.03875	333	346
PFL0330c	DNA-directed RNA polymerase III subunit, putative	0.0736383	1.0647	522	556
PF13_0117	hypothetical protein, conserved	0.0736383	1.14615	104	119
PF07_0008	hypothetical protein	0.0736383	1.09698	328	360
PF14_0145	hypothetical protein	0.0736383	1.29176	87	113
MAL13P1.315	hypothetical protein	0.0736383	1.09624	67	73
PF13_0149	chromatin assembly factor 1 subunit, putative	0.0736383	1.16561	37	31
PF14_0063	ATP-dependent Clp protease, putative	0.0736383	1.34308	740	551
PF13_0167	hypothetical protein	0.0736383	1.06931	121	130
PF13_0145	hypothetical malaria antigen	0.0736383	1.34302	52	69
PF14_0110	hypothetical protein	0.0736383	1.01908	545	535
PF13_0141	L-lactate dehydrogenase	0.0736383	1.07772	3557	3833
PF14_0102	rhoptry-associated protein 1	0.0736383	1.11146	675	750
PFL0360c	hypothetical protein	0.0736383	1.29885	57	44
PF14_0254	DNA mismatch repair protein Msh2p, putative	0.0736383	1.17208	314	268
PF14_0234	DNA-directed DNA polymerase, putative	0.0736383	1.38473	69	96
MAL8P1.84	hypothetical protein	0.0736383	1.19229	275	231
PF13_0053	hypothetical protein	0.0736383	1.24939	164	204
MAL8P1.57	C-13 antigen	0.0736383	1.328	38	50
PF13_0032	hypothetical protein	0.0736383	1.01906	246	241
PF14_0293	hypothetical protein	0.0736383	1.14286	52	46
PF14_0160	hypothetical protein	0.0736383	1.31086	61	80
PF13_0094	hypothetical protein	0.0736383	1.07728	236	254
PF14_0156	dimethyladenosine transferase, putative	0.0736383	1.03073	127	131
PFL1800w	hypothetical protein	0.0736383	1.0929	366	400
PF07_0102	hypothetical protein	0.0736383	1.13658	21	23
PF14_0191	hypothetical protein	0.0736383	1.02573	517	530
MAL13P1.266	hypothetical protein	0.0736383	1.24806	206	257
PFL2480w	hypothetical protein	0.0736383	1.14874	151	173
PF13_0229	IRP-like protein	0.0736383	1.2823	21	27
PF13_0233	myosin a	0.0736383	1.05509	361	381
PF13_0310	hypothetical protein	0.0736383	1.19821	145	174
PFL0170w	hypothetical protein	0.0736383	1.12086	548	489
PF13_0219	hypothetical protein	0.0736383	1.14264	336	384
PFL0175c	hypothetical protein, conserved	0.0736383	1.035	40	41
PF13_0278	hypothetical protein	0.0736383	1.01391	168	165
PF13_0245	hypothetical protein	0.0736383	1.04343	87	83
MAL6P1.134	RNA binding protein, putative	0.0736383	1.10008	139	126
PF13_0239	hypothetical protein	0.0736383	1.00285	106	105
PF13_0234	phosphoenolpyruvate carboxykinase	0.0736383	1.05579	411	433
PF13_0236	hypothetical protein, conserved	0.0736383	1.04445	317	331
PF13_0293	hypothetical protein	0.0736383	1.01639	19	18
MAL13P1.283	TCP1 chaperonin delta subunit, putative	0.0736383	1.32504	532	402
PF14_0010	glycophorin binding protein-related antigen	0.0736383	1.03649	304	293
PF14_0001	erythrocyte membrane protein 1 (PfEMP1), truncated, pseudogene	0.0736383	1.26709	47	59
PF13_0197	merozoite surface protein 7	0.0736383	1.20942	19	23
PF14_0022	exopolyphosphatase, putative	0.0736383	1.1503	95	83
PF14_0048	hypothetical protein	0.0736383	1.16124	65	75
PF07_0037	Cg2	0.0736383	1.16613	180	154
PF13_0172	hypothetical protein	0.0736383	1.35556	27	37
PF13_0352	hypothetical protein	0.0736383	1.22671	89	109
PF07_0082	hypothetical protein	0.0736383	1.576	25	39
PF13_0328	proliferating cell nuclear antigen	0.0736383	1.07744	1151	1068
PF13_0354	alanine--tRNA ligase, putative	0.0736383	1.16841	277	324
PFL0130c	hypothetical protein, conserved	0.0736383	1.18607	113	135
PF13_0199	hypothetical protein	0.0736383	1.0029	35	35
PFL0135w	hypothetical protein	0.0736383	1.19854	109	131
PF14_0386	hypothetical protein	0.0736383	1.00959	400	396
MAL8P1.111	hypothetical protein	0.0736383	1.41084	192	271
PF14_0642	hypothetical protein	0.0736383	1.16871	38	33
PF14_0641	1-deoxy-D-xylulose 5-phosphate reductoisomerase	0.0736383	1.02169	184	180
PFI1205c	hypothetical protein	0.0736383	1.0871	418	385
PFI1190w	hypothetical protein	0.0736383	1.08444	105	114
PF14_0657	hypothetical protein	0.0736383	1.01902	38	37
PF11_0346	hypothetical protein	0.0736383	1.2247	82	67
PFI1265w	hypothetical protein	0.0736383	1.00413	97	97
PFI1295c	membrane transporter, putative	0.0736383	1.17993	329	279
PFL1925w	cell division protein FtsH, putative	0.0736383	1.08066	115	125
MAL8P1.127	hypothetical protein	0.0736383	1.20013	475	570
PF14_0639	DNA-3-methyladenine glycosylase, putative	0.0736383	1.39254	67	93
MAL8P1.123	hypothetical protein	0.0736383	1.82949	22	40
PF11_0362	hypothetical protein	0.0736383	1.16591	373	434
MAL8P1.105	hypothetical protein	0.0736383	1.1339	188	166
PF14_0746	hypothetical protein	0.0736383	1.11699	117	131
PFL2335w	hypothetical protein	0.0736383	1.1441	1336	1528
PF11_0303	26S proteasome regulatory complex subunit, putative	0.0736383	1.15709	379	439
PF11_0296	hypothetical protein	0.0736383	1.02285	99	96
PFI0975c	hypothetical protein	0.0736383	1.34278	1528	2051
MAL6P1.178	hypothetical protein	0.0736383	1.60596	30	49
PFI1045w	hypothetical protein	0.0736383	1.15714	21	24
PFL0745c	hypothetical protein	0.0736383	1.30496	42	55
PF14_0707	hypothetical protein	0.0736383	1.00806	99	100
PF14_0701	hypothetical protein	0.0736383	1.06	11	9
PF14_0712	hypothetical protein	0.0736383	1.08553	46	50
PF14_0733	hypothetical protein	0.0736383	1.36264	27	37
PF14_0725	tubulin, putative	0.0736383	1.08132	46	49
PF14_0716	Proteosome subunit alpha type 1, putative	0.0736383	1.0291	905	880
PF11_0465	dynamin-like protein	0.0736383	1.17952	233	275
PF11_0469	hypothetical protein	0.0736383	1.04884	39	41
PF07_0123	mRNA (N6-adenosine)-methyltransferase, putative	0.0736383	1.1587	114	98
PF11_0460	hypothetical protein	0.0736383	1.19658	14	12
MAL8P1.25	hypothetical protein	0.0736383	1.3945	11	15
PF14_0442	hypothetical protein	0.0736383	1.13986	205	234
PFI1470c	hypothetical protein	0.0736383	1.11685	123	110
PF14_0400	hypothetical protein, conserved	0.0736383	1.5902	45	71
MAL8P1.56	hypothetical protein	0.0736383	1.02051	39	40
PF11_0517	rifin	0.0736383	1.08497	15	17
PF14_0408	Ser/Thr protein kinase, putative	0.0736383	1.18544	58	68
PFL0560c	minichromosome maintenance protein, putative	0.0736383	1.10288	134	122
MAL8P1.42	hypothetical protein	0.0736383	1.10028	72	79
PF07_0122	hypothetical protein, conserved	0.0736383	1.04	165	172
MAL6P1.164	hypothetical protein	0.0736383	1.31579	15	20
PF07_0139	erythrocyte membrane protein 1 (PfEMP1)	0.0736383	1.27898	51	65
MAL6P1.168	hypothetical protein	0.0736383	1.2233	31	38
MAL8P1.152	hypothetical protein	0.0736383	1.27026	284	361
MAL8P1.144	hypothetical protein	0.0736383	1.23679	47	59
MAL13P1.234	hypothetical protein	0.0736383	1.01557	58	59
PFL0670c	Bi-functional aminoacyl-tRNA synthetase, putative	0.0736383	1.21985	309	253
PF14_0560	hypothetical protein	0.0736383	1.50832	174	263
PFL0610w	hypothetical protein	0.0736383	1.12258	124	139
PF14_0493	sortilin, putative	0.0736383	1.1952	955	799
PF11_0435	hypothetical protein	0.0736383	1.02211	81	83
PF14_0511	glucose-6-phosphate dehydrogenase-6-phosphogluconolactonase	0.0736383	1.03852	319	332
PF14_0531	hypothetical protein	0.0736383	1.21914	32	40
MAL8P1.156	hypothetical protein	0.0736383	1.02783	303	295
PF11_0420	hypothetical protein	0.0736383	1.1694	37	43
PFL2155w	hypothetical protein	0.0736383	1.00392	77	77
PFD0945c	hypothetical protein	0.0736383	1.30693	20	26
PFC0640w	CTRP protein	0.0736383	1.46886	27	40
PF10_0123	GMP synthetase	0.0736383	1.24195	698	562
PF10_0020	hypothetical protein	0.0736383	1.2019	884	1062
MAL6P1.41	hypothetical protein	0.0736383	1.3	85	65
MAL6P1.203	hypothetical protein, conserved	0.0736383	1.0549	26	27
PFL2355w	hypothetical protein	0.0736383	1.01041	301	298
PF10_0072	hypothetical protein	0.0736383	1.29661	24	31
PFE0800w	hypothetical protein	0.0736383	1.04324	94	90
PFE1600w	hypothetical protein	0.0736383	1.08973	446	409
PF10_0078	hypothetical protein	0.0736383	1.03842	100	96
MAL7P1.1	erythrocyte membrane protein 1 (PfEMP1)	0.0736383	1.09062	32	35
PF10_0306	hypothetical protein	0.0736383	1.2425	40	50
PFD0905w	hypothetical protein	0.0736383	1.10074	149	164
PF10_0379	phospholipase, putative	0.0736383	1.19718	71	85
PF08_0128	hypothetical protein	0.0736383	1.12857	70	79
MAL6P1.268	hypothetical protein	0.0736383	1.16391	190	164
PFD0920w	hypothetical protein	0.0736383	1.54098	18	28
PFL1370w	NIMA-related protein kinase (Pfnek-1)	0.0736383	1.23851	91	113
PFE0475w	asparagine -- t RNA ligase, putative	0.0736383	1.13983	194	221
PF10_0143	ADA2-like protein	0.0736383	1.34969	65	88
MAL13P1.70	hypothetical protein	0.0736383	1.14987	134	116
PF08_0111	hypothetical protein	0.0736383	1.0226	231	226
PFI0380c	formylmethionine deformylase, putative	0.0736383	1.47903	300	203
PFL1035w	hypothetical protein	0.0736383	1.00948	42	43
PFI0370c	subunit of proteaseome activator complex, putative	0.0736383	1.1782	216	184
PF11_0021	rifin	0.0736383	1.10901	23	21
PF10_0142	hypothetical protein	0.0736383	1.28541	47	60
PFD1005c	erythrocyte membrane protein 1 (PfEMP1)	0.0736383	1.03077	46	47
PFC0575w	hypothetical protein	0.0736383	1.23874	22	28
PFE0870w	transcriptional regulator, putative	0.0736383	1.01205	579	572
PF08_0105	rifin	0.0736383	1.23353	17	21
PF10_0406	erythrocyte membrane protein 1 (PfEMP1)	0.0736383	1.15556	27	31
PF10_0264	40S ribosomal protein, putative	0.0736383	1.04308	3056	2929
PFC0565w	hypothetical protein	0.0736383	1.08119	51	55
PF10_0298	26S proteasome subunit, putative	0.0736383	1.03548	45	47
PF10_0141	cdk7, putative	0.0736383	1.18667	142	120
PF08_0103	erythrocyte membrane protein 1 (PfEMP1)	0.0736383	1.22595	45	55
PFE0440w	hypothetical protein	0.0736383	1.23523	86	107
MAL6P1.91	ornithine aminotransferase	0.0736383	1.0323	4906	4752
PFL1540c	phenylalanyl-tRNA synthetase alpha chain, putative	0.0736383	1.24372	40	50
PFD0680c	ubiquitin carboxyl-terminal hydrolase a, putative	0.0736383	1.0265	128	132
PFC0915w	ATP-dependent RNA helicase, putative	0.0736383	1.10003	693	630
PFE1355c	ubiquitin carboxyl-terminal hydrolase, putative	0.0736383	1.02255	89	91
PFC1120c	var (3D7-varT3-2)	0.0736383	1.59639	66	106
PF10_0124	hypothetical protein	0.0736383	1.4	16	22
MAL6P1.92	hypothetical protein	0.0736383	1.83705	45	82
PF08_0098	abc transporter, putative	0.0736383	1.06555	60	63
PF10_0126	hypothetical protein, conserved	0.0736383	1.10615	466	516
PF08_0096	RNA helicase, putative	0.0736383	1.07336	582	543
MAL6P1.84	hypothetical protein	0.0736383	1.10662	455	411
PFE0420c	guanidine nucleotide exchange factor, putative	0.0736383	1.03464	43	45
PFD0615c	erythrocyte membrane protein 1 (PfEMP1)	0.0736383	1.64977	22	36
PFL1245w	ubiquitin-activating enzyme e1, putative	0.0736383	1.05103	1001	1053
PFC0995c	diacylglycerol O-acyltransferase, putative	0.0736383	1.44141	627	435
PFD0640c	rifin	0.0736383	1.22988	17	21
PFD0665c	26s proteasome aaa-ATPase subunit Rpt3	0.0736383	1.29476	200	155
PF10_0308	hypothetical protein	0.0736383	1.15501	73	84
PF10_0219	hypothetical protein	0.0736383	1.16239	23	27
PF08_0115	hypothetical protein	0.0736383	1.14113	397	453
PFL1285c	proliferating cell nuclear antigen, putative	0.0736383	1.38743	19	27
PF10_0133	hypothetical protein	0.0736383	1.18343	141	167
PFD0855c	hypothetical protein	0.0736383	1.00397	25	25
PF10_0366	ADP/ATP transporter on adenylate translocase	0.0736383	1.10954	1871	1686
PFC0810c	hypothetical protein	0.0736383	1.19827	139	166
PFC0805w	DNA-directed RNA polymerase II, putative	0.0736383	1.01082	1962	1941
PFE0395c	hypothetical protein	0.0736383	1.016	412	419
PFE1325w	hypothetical protein	0.0736383	1.70732	12	21
MAL13P1.93	hypothetical protein	0.0736383	1.11024	115	128
PFE0560c	hypothetical protein	0.0736383	1.13602	45	40
PF08_0089	hypothetical protein	0.0736383	1.04949	204	194
PFI0265c	rhoptry protein, putative	0.0736383	1.21029	608	736
PF10_0355	hypothetical protein	0.0736383	1.01887	27	27
MAL6P1.193	transcription or splicing factor-like protein, putative	0.0736383	1.24582	401	499
MAL6P1.93	hypothetical protein	0.0736383	1.06583	199	212
PFL1550w	lipoamide dehydrogenase	0.0736383	1.22508	31	38
PF08_0073	hypothetical protein	0.0736383	1.03715	32	34
PFL0970w	pre-mRNA splicing factor, putative	0.0736383	1.081	204	220
MAL13P1.124	hypothetical protein	0.0736383	1.01008	80	79
PF11_0060	hypothetical protein	0.0736383	1.2672	38	48
PFC0230c	hypothetical protein	0.0736383	1.17812	118	139
MAL6P1.213	Pfs77 protein	0.0736383	1.15942	21	24
MAL7P1.127	hypothetical protein	0.0736383	1.12136	46	41
PF10_0284	hypothetical protein	0.0736383	1.375	31	43
MAL6P1.36	dihydroorotate dehydrogenase, mitochondrial precursor	0.0736383	1.02978	64	66
PFE0055c	heat shock protein, putative	0.0736383	1.19518	46	55
PFC0340w	DNA polymerase delta small subunit, putative	0.0736383	1.08826	735	675
PFD0300w	hypothetical protein	0.0736383	1.10805	131	145
MAL6P1.23	hypothetical protein	0.0736383	1.15211	107	123
PFE1070c	hypothetical protein	0.0736383	1.34722	14	19
PF10_0287	hypothetical protein	0.0736383	1.59964	56	89
MAL7P1.123	hypothetical protein	0.0736383	1.06084	28	26
PF11_0079	hypothetical protein	0.0736383	1.23383	101	124
PFL0980w	hypothetical protein	0.0736383	1.0183	95	93
PFI0125c	hypothetical protein	0.0736383	1.48744	20	30
PF08_0069	importin beta, putative	0.0736383	1.16553	137	118
MAL6P1.195	RNA-binding protein mei2 homologue, putative	0.0736383	1.56223	47	73
PF11_0068	hypothetical protein, conserved	0.0736383	1.07859	394	365
PFL2220w	hypothetical protein	0.0736383	1.10861	49	54
PFE1120w	hypothetical protein	0.0736383	1.01679	254	250
PFE1515w	hypothetical protein	0.0736383	1.35075	54	40
PF10_0174	26s proteasome subunit p55, putative	0.0736383	1.1213	265	237
PFD0260c	sequestrin	0.0736383	1.35926	27	37
PF10_0173	hypothetical protein	0.0736383	1.33581	162	121
PFC0405c	hypothetical protein	0.0736383	1.30255	31	41
PF10_0117	hypothetical protein	0.0736383	1.16838	379	443
PFE0225w	3-methyl-2-oxobutanoate dehydrogenase (lipoamide), putative	0.0736383	1.00341	234	235
PF11_0108	hypothetical protein, conserved	0.0736383	1.08665	314	341
MAL6P1.206	hypothetical protein, conserved	0.0736383	1.10876	175	194
PFC0440c	helicase, putative	0.0736383	1.00849	165	166
PF10_0190	hypothetical protein	0.0736383	1.22222	23	28
MAL13P1.75	hypothetical protein	0.0736383	1.21324	54	66
MAL6P1.270	hypothetical protein	0.0736383	1.079	352	380
PFL1435c	myosin d	0.0736383	1.05927	52	55
MAL7P1.113	DEAD box helicase, putative	0.0736383	1.14946	266	306
PFE1050w	adenosylhomocysteinase(S-adenosyl-L-homocysteine hydrolase)	0.0736383	1.00773	1982	1967
PF10_0148	hypothetical protein	0.0736383	1.22133	38	46
PFE1555c	hypothetical protein	0.0736383	1.19313	23	28
PFC0350c	T-complex protein eta subunit, putative	0.0736383	1.03078	702	723
PF10_0279	hypothetical protein	0.0736383	1.2931	23	17
PFE0205w	ATP-dependent helicase, putative	0.0736383	1.21798	118	144
PFE0060w	hypothetical protein	0.0736383	1.13912	918	1046
PFC0105w	serine/threonine protein kinase, putative	0.0736383	1.00274	73	73
MAL7P1.132	hypothetical protein	0.0736383	1.52945	168	257
PFD0330w	hypothetical protein	0.0736383	1.20454	40	48
MAL13P1.143	hypothetical protein	0.0770998	1.7245	215	125
PF10_0187	ribosomal protein L30e, putative	0.0770998	1.28966	700	543
MAL13P1.117	hypothetical protein, conserved	0.0770998	1.12246	192	215
PFD0705c	hypothetical protein	0.0801183	1.13012	98	110
PF07_0135	rifin	0.0801183	1.03802	26	27
PFL1460c	hypothetical protein	0.0801183	1.0365	28	27
PFC0205c	PfGLP-1, 1-cys-glutaredoxin-like protein-1	0.0832645	1.01514	99	101
PF11_0461	rab6	0.0832645	1.12431	183	163
PF13_0194	hypothetical protein	0.0832645	1.08739	419	455
PF10_0097	hypothetical protein	0.0832645	1.14696	300	261
PF13_0246	hypothetical protein	0.0832645	1.24092	75	61
PFL2445c	hypothetical protein	0.0832645	1.02025	81	79
PFE1165c	hypothetical protein	0.0832645	1.08276	298	276
PFC1005c	HesB-like domain protein	0.0832645	1.36535	122	166
PFC0255c	ubiquitin-conjugating enzyme E2, putative	0.0832645	1.20187	898	748
MAL8P1.67	hypothetical protein, conserved	0.0832645	1.04535	573	599
PF13_0132	60S ribosomal protein L23a, putative	0.0832645	1.02839	583	567
PF10_0017	hypothetical protein	0.0832645	1.17122	142	121
PFD0310w	sexual stage-specific protein precursor	0.0832645	1.03049	1131	1166
PFL0525w	hypothetical protein	0.0832645	1.08485	33	36
PFC0416w	hypothetical protein	0.0832645	1.10089	78	86
PF10_0203	ADP-ribosylation factor	0.0832645	1.02565	1653	1695
PFL0565w	heat shock protein DNAJ homologue Pfj4	0.0895551	1.05334	701	739
PFA0415c	hypothetical protein	0.0895551	1.36816	275	201
PF14_0232	hypothetical protein, conserved	0.0895551	1.14984	106	92
PFE0865c	splicing factor, putative	0.0895551	1.09312	775	848
PF14_0682	hypothetical protein	0.0895551	1.19109	124	147
PF11_0309	hypothetical protein	0.0895551	1.24969	199	159
PF14_0368	2-Cys peroxiredoxin	0.0895551	1.08466	1703	1847
PFC0441c	hypothetical protein	0.0955807	1.13057	31	36
PF13_0036	DNAJ protein, putative	0.0955807	1.01633	165	168
PF13_0138	hypothetical protein, conserved	0.0955807	1.35223	175	236
MAL6P1.130	cullin-like protein, putative	0.0955807	1.00842	83	84
PF14_0299	hypothetical protein	0.0955807	1.04766	112	107
PF13_0318	hypothetical protein, conserved	0.0955807	1.19628	154	129
PFC0911c	hypothetical protein	0.0955807	1.08386	120	111
MAL7P1.139	mago nashi protein homolog, putative	0.0955807	1.0344	289	279
PF11_0293	multiprotein bridging factor type 1, putative	0.0955807	1.00179	224	224
PF13_0043	CCAAT-binding transcription factor, putative	0.0955807	1.09757	186	169
PFE0200c	hypothetical protein, conserved	0.0955807	1.14238	30	35
PF10_0257	hypothetical protein	0.0955807	1.0835	773	837
MAL7P1.74	hypothetical protein	0.0955807	1.32701	163	217
PF14_0003	rifin	0.0955807	1.39615	36	26
PF11_0399	hypothetical protein	0.0955807	1.28303	261	335
PFD1065c	hypothetical protein	0.0955807	1.40708	48	34
MAL6P1.188	hypothetical protein	0.0989602	1.03887	88	85
PFB0120w	hypothetical protein	0.10247	1.09277	3604	3938
PF11_0361	hypothetical protein	0.10247	1.27489	231	181
PF14_0500	hypothetical protein	0.10247	1.03271	66	64
MAL7P1.106	hypothetical protein	0.10247	1.14994	759	660
PF10_0063	hypothetical protein	0.10247	1.38316	761	550
PF10_0016	acyl CoA binding protein, putative	0.10247	1.00175	914	913
PF13_0256	hypothetical protein	0.10247	1.2044	95	115
PF14_0037	hypothetical protein	0.10247	1.22542	66	81
PF11_0349	hypothetical protein	0.10247	1.45729	119	174
PF14_0646	hypothetical protein	0.10247	1.1434	157	179
MAL7P1.39	hypothetical protein	0.10247	2.21577	107	48
PFD0480w	hypothetical protein	0.10247	1.00067	150	150
PF13_0347	hypothetical protein	0.10247	1.42222	115	81
PFE0790c	hypothetical protein, conserved	0.10247	1.1309	213	189
PF11_0505	hypothetical protein	0.10247	1.13928	205	180
PF07_0103	chaperone, putative	0.10247	1.2119	165	200
PFE1020w	u6 snRNA-associated sm-like protein Lsm2, putative	0.10247	1.10562	427	386
MAL13P1.277	DnaJ-like protein, putative	0.10247	1.16188	38	45
PF14_0582	hypothetical protein	0.108294	1.09865	67	74
PF08_0006	prohibitin, putative	0.108294	1.11972	503	449
PFD0410c	hypothetical protein	0.108294	1.11985	296	332
MAL6P1.56	ST kinase, putative	0.108294	1.16654	158	135
PF14_0365	hypothetical protein	0.108294	1.27207	69	88
PFL2070w	t-SNARE, putative	0.108294	1.00777	52	52
MAL13P1.336	hypothetical protein	0.108294	1.04553	365	381
MAL13P1.178	hypothetical protein	0.108294	1.3265	73	97
MAL13P1.163	er lumen protein retaining receptor 1, putative	0.108294	1.06575	1153	1229
PF14_0333	hypothetical protein	0.108294	1.63696	50	30
PF11_0323	hypothetical protein	0.108294	1.01446	145	147
PF11_0204	hypothetical protein	0.108294	1.06356	47	50
PFD1040w	hypothetical protein	0.108294	1	92	92
PF14_0140	hypothetical protein	0.108809	1.04706	296	283
PFD0800c	hypothetical protein	0.108809	1.02983	84	86
PFE0695w	hypothetical protein	0.108809	1.00919	131	132
PF14_0257	hypothetical protein, conserved	0.108809	1.06209	409	435
PF08_0080	hypothetical protein	0.108809	1.20298	54	65
PF14_0325	hypothetical protein	0.108809	1.09045	43	40
PFL0615w	hypothetical protein	0.108809	1.23629	53	65
PF14_0148	uracil-DNA glycosylase, putative	0.108809	1.08945	169	155
PF11_0069	hypothetical protein	0.108809	1.16275	737	634
PFD0750w	nuclear cap-binding protein	0.108809	1.41077	71	100
PFI1695c	small nuclear ribonucleoprotein (snRNP), putative	0.108809	1.00403	843	847
PF14_0572	hypothetical protein	0.108809	1.55639	13	21
PFB0910w	hypothetical protein	0.108809	1.48387	19	28
PF14_0437	helicase, truncated, putative	0.108809	1.4002	575	410
PF10_0330	ubiquitin-conjugating enzyme, putative	0.108809	1.22707	399	490
PF10_0254	hypothetical protein	0.108809	1.37386	77	105
PF11_0292	hypothetical protein	0.108809	1.23984	342	424
MAL7P1.94	prefoldin subunit 3, putative	0.108809	1.10481	882	799
PFC0070c	hypothetical protein	0.108809	1.19973	73	88
MAL13P1.111	hypothetical protein	0.113846	1.15618	617	534
PF14_0492	protein phosphatase 2b regulatory subunit, putative	0.113846	1.80171	85	47
PFL0405w	hypothetical protein	0.117525	1	50	50
PF13_0064	hypothetical protein	0.117525	1.08791	64	69
PF14_0192	glutathione reductase	0.117525	1.15766	407	351
MAL13P1.25	hypothetical protein	0.117525	1.17647	24	28
PF00_0001	hypothetical protein	0.117525	1.52103	65	43
PFD1070w	eukaryotic initiation factor	0.117525	1.29967	234	180
PF10_0186	hypothetical protein	0.117525	1.23913	37	46
PFE1485w	hypothetical protein	0.117525	1.01291	155	157
PF13_0050	hypothetical protein	0.117525	1.04118	112	116
PF14_0101	hypothetical protein	0.117525	1.02139	75	76
MAL8P1.37	lipoate-protein ligase, putative	0.117525	1.99	8	20
PF14_0484	acetyl-CoA acetyltransferase, putative	0.117525	1.25118	159	127
PF11_0466	transport protein, putative	0.117525	1.00706	57	57
PF14_0139	hypothetical protein	0.117525	1.00295	272	272
PFD0735c	hypothetical protein	0.117525	1.05505	274	289
PFD0535w	hypothetical protein	0.117525	1.23723	88	109
PF11_0452	hypothetical protein	0.117525	1.04149	24	25
PFD0610w	hypothetical protein, conserved	0.117525	1.22652	22	18
PFL1255c	hypothetical protein	0.117525	1.30225	89	116
PFI1425w	hypothetical protein	0.117525	1.03136	115	118
PF14_0441	pyruvate dehydrogenase E1 beta subunit, putative	0.117525	1.18134	67	57
PF14_0149	hypothetical protein	0.117525	1.12633	85	95
PF14_0120	hypothetical protein	0.117525	1.0407	182	189
PF14_0360	hypothetical protein	0.117525	1.02634	756	737
PF13_0097	hypothetical protein	0.117525	1.14233	191	218
PF14_0339	hypothetical protein	0.117525	1.19556	45	54
PFD1015c	erythrocyte membrane protein 1 (PfEMP1)	0.117525	1.08	22	20
MAL6P1.287	hypothetical protein	0.117525	1.0628	307	327
PF14_0410	hypothetical protein	0.117525	1.05563	78	74
PFI1495w	hypothetical protein	0.117525	1.21063	53	64
PFD0865c	cdc2-related protein kinase 1	0.117525	1.0955	380	347
PF13_0102	DNAJ-like Sec63 homologue	0.117525	1.2678	922	727
PF11_0509	ring-infected erythrocyte surface antigen, putative	0.117525	1.05861	82	87
PFC1065w	hypothetical protein	0.117525	1.0061	33	33
MAL13P1.69	septum formation protein MAF homologue, putative	0.117525	1.17721	28	24
PF08_0021	hypothetical protein	0.117525	1.04238	203	212
PF14_0032	hypothetical protein	0.117525	1.03488	18	17
PFC0895w	hypothetical protein	0.117525	1.01923	27	26
PF10_0093	hypothetical protein	0.117525	1.13573	41	36
PFE0620c	hypothetical protein	0.117525	1.03859	31	32
PFI1170c	Thioredoxin reductase	0.117525	1.05144	331	315
PFC0215c	hypothetical protein	0.117525	1.09763	38	42
PFI1215w	splicesome-associated protein, putative	0.117525	1.27022	109	138
PFE0585c	myo-inositol 1-phosphate synthase, putative	0.117525	1.13681	222	253
PFL0050c	hypothetical protein	0.117525	1.07543	586	630
PFL0975w	hypothetical protein	0.117525	1.21173	70	85
PF11_0328	hypothetical protein	0.117525	1.08134	21	23
PFL1545c	chaperonin cpn60, mitochondrial precursor	0.117525	1.02559	152	156
PFL1430c	hypothetical protein	0.117525	1.59722	36	58
MAL7P1.120	hypothetical protein	0.117525	1.08241	415	449
PF08_0082	hypothetical protein	0.117525	1.18846	52	62
PFL1040w	hypothetical protein	0.117525	1.22642	26	21
PF11_0047	hypothetical protein	0.117525	1.04883	47	49
MAL13P1.192	hypothetical protein	0.117525	1.16949	24	28
PF10_0060	hypothetical protein	0.117525	1.03376	62	64
PFL1115w	hypothetical protein	0.117525	1.02703	34	33
PFL0805w	hypothetical protein	0.117525	1.33333	23	17
PF11_0275	hypothetical protein	0.117525	1.36924	213	291
PFA0425c	hypothetical protein	0.117525	1.30329	155	119
PFE1295c	hypothetical protein	0.117525	1.06359	80	85
MAL13P1.158	hypothetical protein	0.117525	1.32667	30	40
PF13_0353	NADH-cytochrome b5 reductase, putative	0.117525	1.07593	308	286
PF07_0069	hypothetical protein	0.117525	1.36659	135	185
PFI1240c	prolyl-t-RNA synthase, putative	0.117525	1.06139	51	54
MAL6P1.82	hypothetical protein	0.117525	1.02977	76	74
PF13_0025	hypothetical protein	0.121335	1.26904	79	100
PFL0990w	hypothetical protein	0.121335	1.23625	31	38
PF14_0523	protein phosphatase 2C, putative	0.121335	1.26992	39	49
PFC0241w	hypothetical protein	0.131668	1.01483	94	96
PF10_0120	hypothetical protein	0.131668	1.02095	643	630
PF14_0688	hypothetical protein, conserved	0.131668	1.14932	73	84
PFL1440c	hypothetical protein	0.131668	1.6093	222	138
MAL8P1.133	hypothetical protein, conserved	0.131668	1.29722	89	68
PF14_0071	hypothetical protein	0.131668	1.07371	41	44
MAL8P1.27	hypothetical protein	0.131668	1.038	108	112
MAL13P1.141	hypothetical protein	0.131668	1.17837	128	108
MAL7P1.33	hypothetical protein	0.131668	1.56482	254	162
PFC0775w	40S ribosomal protein S11, putative	0.131668	1.11801	98	110
PFC0290w	40S ribosomal protein S23, putative	0.131668	1.0666	2657	2491
PFC0670c	hypothetical protein	0.131668	1.13573	776	683
MAL13P1.94	hypothetical protein	0.131668	1.61901	223	138
PFL1160c	hypothetical protein, conserved	0.131668	1.10885	392	354
PF10_0269	DNA-directed RNA polymerase II, putative	0.131668	1.03687	160	155
PF08_0079	hypothetical protein	0.131668	1.07638	227	211
PF11_0113	ribosomal protein L11, putative	0.131668	1.0289	171	166
MAL6P1.300	hypothetical protein, conserved	0.131668	1.00811	100	99
PFA0490w	hypothetical protein	0.133614	1.11244	112	101
MAL13P1.205	GTP-binding protein, putative	0.133614	1.06599	59	63
PF10_0121	hypoxanthine phosphoribosyltransferase	0.133614	1.02623	4856	4984
PF11_0146	hypothetical protein	0.133614	1.09783	322	354
PF13_0228	40S ribosomal subunit protein S6, putative	0.133614	1.11019	562	506
PF10_0194	hypothetical protein	0.133614	1.0615	226	240
PF08_0131	1-cys peroxidoxin	0.133614	1.02191	2178	2131
PF11_0487	hypothetical protein	0.133614	1.06337	99	93
MAL8P1.142	proteasome beta-subunit	0.133614	1.11365	1276	1146
PF14_0237	hypothetical protein	0.133614	1.10359	75	83
PF11_0467	hypothetical protein	0.133614	1.21662	175	212
PFL0265w	hypothetical protein	0.133614	1.16631	110	94
PF14_0369	hypothetical protein	0.133614	1.12935	399	353
PFE1340w	transmembrane protein, putative	0.14561	1.07818	59	55
PFL2160c	hypothetical protein	0.14561	1.00713	70	71
PF11_0274	hypothetical protein	0.148915	1.18874	78	66
PFD0205c	hypothetical protein	0.148915	1.36827	35	48
MAL13P1.55	cytochrome c2 precursor,putative	0.148915	1.03173	156	151
PFL2235w	hypothetical protein	0.157299	1.13088	193	219
PFB0106c	hypothetical protein	0.157299	1.094	42	38
PF14_0571	hypothetical protein	0.157299	1.0286	1500	1458
PFB0177c	hypothetical protein	0.157299	1.1561	47	41
PFC0295c	40S ribosomal protein S12, putative	0.157299	1.32545	118	89
MAL7P1.163	hypothetical protein	0.157299	1.32037	165	217
PF10_0372	hypothetical protein	0.157299	1.18581	3470	4114
PFA0440w	hypothetical protein	0.157299	1.38346	37	27
PF13_0260	hypothetical protein, conserved	0.157299	1.00544	74	74
PFE1280w	hypothetical protein	0.157299	1.36635	348	254
MAL13P1.288	hypothetical protein, conserved	0.157299	1.01551	792	780
MAL8P1.71	hypothetical protein	0.157299	1.42823	43	61
PFI0145w	hypothetical protein	0.157299	1.07425	111	104
PF10_0002	rifin	0.157299	1.17699	23	27
PF10_0169	phosphomannomutase, putative	0.157299	1.09449	222	203
PF13_0130	vacuolar ATP synthase subunit g, putative	0.157299	1.06829	328	350
PFI1055w	hypothetical protein	0.157299	1.09179	23	21
PF14_0034	hypothetical protein, conserved	0.157299	1.44529	57	39
MAL8P1.86	hypothetical protein	0.157299	1.25741	106	84
MAL13P1.225	thioredoxin, putative	0.157299	1.02651	166	170
PF11_0130	hypothetical protein	0.157299	1.00822	37	37
MAL13P1.92	40S ribosomal protein S15, putative	0.157299	1.01474	1831	1804
PFL1180w	Chromatin assembly protein (ASF1), putative	0.157299	1.01213	417	412
PF10_0311	hypothetical protein, conserved	0.157299	1.13225	203	230
PFL0235w	hypothetical protein	0.157299	1.02249	68	67
PFL1355w	hypothetical protein	0.157299	1.19941	82	68
PF11_0284	methyltransferase, putative	0.157299	1.3413	46	62
PF07_0084	hypothetical protein	0.157299	1.01998	160	163
PF14_0432	hypothetical protein	0.157299	1.08966	73	79
PFC0835c	hypothetical protein	0.157299	1.00077	259	259
PFC0912w	hypothetical protein	0.157299	1.11807	454	406
PF10_0293	transcription factor, putative	0.157299	1.23524	120	149
MAL13P1.15	hypothetical protein	0.157299	1.34887	262	353
PFL1825w	hypothetical protein	0.165518	1.0563	1222	1291
PF11_0058	hypothetical protein, conserved	0.165518	1.07252	182	170
PF10_0104	hypothetical protein	0.165518	1.20629	782	649
PF07_0083	hypothetical protein, conserved	0.165518	1.17542	84	99
PF13_0009	stevor	0.165518	1.07759	35	38
PFB0545c	ribosomal protein L7/L12, putative	0.165518	1.15632	101	87
PF13_0006	rifin	0.165518	1.01633	25	25
PF13_0329	hypothetical protein	0.165518	1.19388	118	140
PFL2150c	hypothetical protein, conserved	0.165518	1.02334	206	201
PF13_0151	hypothetical protein	0.165518	1.10858	92	102
PFE0630c	orotate phosphoribosyltransferase, putative	0.165518	1.35228	217	160
PFL2090c	P. falciparum homologue of yeast snf7	0.165518	1.48282	58	86
PFL2435w	hypothetical protein	0.165518	1.20288	92	76
PFL0725w	thioredoxin peroxidase	0.165518	1.4152	233	165
PF14_0680	hypothetical protein	0.165518	1.05728	218	206
PFL1080c	hypothetical protein, conserved	0.165518	1.06023	218	231
MAL13P1.259	hypothetical protein	0.168669	1.04316	15	14
PF11_0013	stevor, putative, degenerate	0.168669	1.42	10	14
PFL1195w	hypothetical protein	0.168669	1.03235	34	35
PF10_0111	20S proteasome beta subunit, putative	0.168669	1.47177	162	110
PFE1040c	hypothetical protein	0.179713	1.26266	63	80
PF14_0175	hypothetical protein	0.179713	1.03035	646	666
PF00_0002	mismatch repair protein Msh2p	0.179713	1.028	26	25
MAL13P1.122	hypothetical protein	0.179713	1.02143	177	181
MAL6P1.215	pyridoxine biosynthetic enzyme pdx1 homologue, putative	0.179713	1.04747	1884	1973
PF14_0184	hypothetical protein	0.179713	1.03462	150	155
PF07_0067	hypothetical protein	0.179713	1.18528	163	193
PF07_0066	hypothetical protein	0.179713	1.0517	159	167
PFE1250w	long-chain fatty acid CoA ligase, putative	0.179713	1.04556	887	927
PFE1195w	karyopherin beta	0.179713	1.06283	1431	1347
PFE1060c	hypothetical protein	0.179713	1.05668	25	26
PFE0130c	hypothetical protein	0.179713	1.16714	124	107
PF13_0262	lysine--tRNA ligase	0.179713	1.01131	1247	1261
PFE1150w	multidrug resistance protein	0.179713	1.08867	876	954
MAL6P1.146	P. falciparum PK4 protein kinase	0.179713	1.11087	279	310
PF07_0016	hypothetical protein	0.179713	1.12967	747	844
PF14_0045	hypothetical protein	0.179713	1.10174	447	493
PF14_0121	hypothetical protein	0.179713	1.09544	48	53
PFE0555w	stearoyl-CoA desaturase (acyl-CoA desaturase, faty acid desaturase), putative	0.179713	1.07405	322	300
MAL13P1.269	hypothetical protein	0.179713	1.11957	187	209
PF14_0137	hypothetical protein	0.179713	1.00276	471	472
PF07_0047	cell division cycle ATPase, putative	0.179713	1.06297	507	539
PF07_0013	hypothetical protein	0.179713	1.24699	62	50
PFL0045c	hypothetical protein	0.179713	1.19328	36	43
PF07_0014	hypothetical protein	0.179713	1.17049	36	31
PF07_0020	hypothetical protein	0.179713	1.15883	415	481
PF14_0081	DNA repair helicase, putative	0.179713	1.03546	85	88
PF07_0024	hypothetical protein	0.179713	1.5	27	40
PFE0540w	WD-repeat potein, putative	0.179713	1.00867	35	35
PFE0505w	cyclophilin, putative	0.179713	1.37345	233	170
PF14_0078	HAP protein	0.179713	1.05916	2140	2020
MAL13P1.27	hypothetical protein	0.179713	1.17744	91	108
PF14_0068	fibrillarin, putative	0.179713	1.2026	638	767
PFL2310w	hypothetical protein, conserved	0.179713	1.07028	68	73
PF14_0108	hypothetical protein	0.179713	1.04528	27	28
PF14_0076	plasmepsin 1 precursor	0.179713	1.01283	355	351
PFE0885w	eukaryotic translation initiation factor 3 subunit, putative	0.179713	1.07884	1138	1227
MAL13P1.284	pyrroline carboxylate reductase	0.179713	1.14225	890	779
PFE0875c	hypothetical protein, conserved	0.179713	1.36443	34	47
PF14_0154	hypothetical protein	0.179713	1.15427	36	42
MAL6P1.286	myosin-like protein, putative	0.179713	1.17571	39	46
PFL1790w	ubiquitin activating enzyme, putative	0.179713	1.07655	89	82
PFE0250w	hypothetical protein	0.179713	1.10843	33	37
MAL6P1.242	malate dehydrogenase, putative	0.179713	1.14108	217	248
PFE1270c	hypothetical protein	0.179713	1.02247	118	116
PFE1285w	hypothetical protein	0.179713	1.05873	207	196
PFE0270c	DNA repair protein, putative	0.179713	1.04596	883	844
PF13_0361	hypothetical protein	0.179713	1.3376	86	115
PFL2230c	hypothetical protein, conserved	0.179713	1.23854	170	211
PFL0125c	hypothetical protein	0.179713	1.21605	20	16
PFE0400w	hypothetical protein	0.179713	1.01023	89	88
PF14_0005	rifin	0.179713	1.47845	23	34
PFE0375w	cell differentiation protein rcd1, putative	0.179713	1.01526	216	220
PF13_0343	hypothetical protein	0.179713	1.09158	104	95
PF13_0322	falcilysin	0.179713	1.06106	1034	974
PFE0780w	hypothetical protein	0.179713	1.07509	29	32
PFE0355c	serine protease belonging to subtilisin family, putative	0.179713	1.30807	82	107
PFE0775c	hypothetical protein	0.179713	1.35501	50	37
PFC0765c	hypothetical protein	0.179713	1.26916	68	54
PFA0280w	asparagine-rich antigen Pfa35-2	0.179713	1.13268	72	81
PFA0390w	DNA repair exonuclease, putative	0.179713	1.09454	48	52
PFC0710w	inorganic pyrophosphatase, putative	0.179713	1.01921	1348	1323
PFA0405w	hypothetical protein	0.179713	1.21778	45	55
PFI0290c	beta subunit of coatomer complex, putative	0.179713	1.13592	21	23
PFI0925w	gamma-glutamylcysteine synthetase	0.179713	1.0199	20	21
MAL7P1.84	hypothetical protein	0.179713	1.28193	245	314
PFA0235w	hypthetical protein	0.179713	1.14522	30	35
PFA0210c	hypothetical protein	0.179713	1.10834	715	645
PFL1995c	hypothetical protein	0.179713	1.11174	59	53
MAL7P1.56	erythrocyte membrane protein 1 (PfEMP1)	0.179713	1.09692	23	25
MAL7P1.50	erythrocyte membrane protein 1 (PfEMP1)	0.179713	1.13773	17	19
PFA0650w	hypothetical protein	0.179713	1.22785	16	19
PFL2005w	replication factor c subunit 4	0.179713	1.13085	295	261
MAL13P1.21	hypothetical protein	0.179713	1.06316	76	81
PFC0685w	hypothetical protein	0.179713	1.0559	32	34
PFI0325c	hypothetical protein	0.179713	1.18125	383	452
PFA0520c	chromatin assembly factor 1 protein WD40 domain, putative	0.179713	1.2154	978	1188
PFA0510w	hypothetical protein	0.179713	1.1608	105	122
PFC1035w	hypothetical protein	0.179713	1.25854	306	243
PFL2130w	hypothetical protein	0.179713	1.15	32	37
MAL8P1.1	conserved hypothetical protein, conserved in P. falciparum	0.179713	1.10396	20	22
PFC1011c	hypothetical protein	0.179713	1.15051	170	148
PF14_0715	hypothetical protein	0.179713	1.35242	31	23
PF14_0679	sulfate transporter, putative	0.179713	1.01466	866	879
PF14_0673	hypothetical protein	0.179713	1.30588	34	44
MAL8P1.104	hypothetical protein	0.179713	1.10995	211	234
PFI0225w	hypothetical protein	0.179713	1.29128	185	239
MAL13P1.22	DNA ligase 1	0.179713	1.11	20	22
PF14_0772	rifin	0.179713	1.0567	21	19
PF14_0758	hypothetical protein	0.179713	1.16938	80	93
PFI0990c	hypothetical protein	0.179713	1.10262	134	147
PFA0170c	hypothetical protein, conserved	0.179713	1.13319	454	514
MAL7P1.86	transcription initiation factor iie, alpha subunit, putative	0.179713	1.04012	262	272
MAL6P1.175	DNA polymerase 1, putative	0.179713	1.0357	196	203
PFC0965w	hypothetical protein	0.179713	1.08556	109	118
PFL1955w	erythrocyte membrane protein 1 (PfEMP1)	0.179713	1.47689	41	61
MAL6P1.9	rifin	0.179713	1.10323	16	17
PFI1065c	hypothetical protein	0.179713	1.26097	43	55
MAL6P1.192	ATP-dependent DEAD box helicase, putative	0.179713	1.28759	69	53
PFI0580c	hypothetical protein	0.179713	1.08518	1038	1126
PFB0685c	acyl-CoA synthetase	0.179713	1.07784	251	270
PFC0285c	T-complex protein beta subunit, putative	0.179713	1.11907	394	352
PFB0820c	hypothetical protein	0.179713	1.03502	53	51
PFB0795w	ATP synthase F1, alpha subunit, putative	0.179713	1.01201	783	792
PFB0555c	hypothetical protein	0.179713	1.05487	779	738
MAL13P1.18	hypothetical protein	0.179713	1.01215	58	58
MAL7P1.171	hypothetical protein	0.179713	1.12073	395	443
PFC0320w	hypothetical protein	0.179713	1.21895	190	156
PFC0335c	hypothetical protein	0.179713	1.44932	43	30
MAL7P1.137	kelch protein, putative	0.179713	1.01095	82	83
PFC0005w	Var Protein, putative	0.179713	1.00196	51	51
PFC0050c	long chain fatty acid ligase, putative	0.179713	1.04295	16	17
PFC0065c	possable Alpha/Beta hydrolase protein	0.179713	1.08271	40	43
PFC0060c	Serine/threonine protein kinase, putative	0.179713	1.2483	29	37
PFB0860c	RNA helicase, putative	0.179713	1.06316	301	283
PFB0840w	replication factor C, subunit 2	0.179713	1.00241	333	332
MAL7P1.126	hypothetical protein	0.179713	1.25376	113	142
PFB0920w	hypothetical protein	0.179713	1.07576	26	28
PFI0455w	exoribonuclease, putative	0.179713	1.17122	549	643
PFI0365w	hypothetical protein	0.179713	1.15078	45	52
PFB0125c	hypothetical protein	0.179713	1.31529	31	41
PFC0515c	hypothetical protein	0.179713	1.08201	38	41
PFC0475c	hypothetical protein	0.179713	1.036	161	167
PFC0500w	hypothetical protein	0.179713	1.02087	149	152
PFI0795w	hypothetical protein	0.179713	1.08386	175	190
MAL13P1.201	hypothetical protein	0.179713	1.18833	82	98
PFI0785c	transporter, putative	0.179713	1.1584	73	84
PFC0570c	hypothetical protein	0.179713	1.01429	57	56
PFC0571c	hypothetical protein	0.179713	1.01281	148	150
PFC0390w	hypothetical protein, conserved	0.179713	1.19504	125	150
PFC0410w	rat BRAIN protein-like	0.179713	1.05727	68	72
PFC0365w	conserved protein, putative	0.179713	1.13594	380	335
PFL2275c	70 kDa peptidylprolyl isomerase, putative	0.179713	1.22797	846	689
MAL6P1.190	ribonuclease H1 large subunit, putative	0.179713	1.04775	73	77
PFI0385c	S1/P1nuclease, putative	0.179713	1.13109	27	30
PFB0210c	monosaccharide transporter, putative	0.179713	1.06844	56	53
MAL13P1.193	hypothetical protein	0.179713	1.06788	421	450
PFB0375w	hypothetical protein	0.179713	1.15889	80	69
PFC0430w	hypothetical protein	0.179713	1.24151	102	82
PFC1115w	rifin (3D7-rifT3-7)	0.179713	1.02785	40	41
PF14_0413	hypothetical protein	0.179713	1.1122	133	148
PF14_0392	Ser/Thr protein kinase, putative	0.179713	1.30134	45	58
PFI1500w	hypothetical protein	0.179713	1.18192	93	110
MAL6P1.48	hypothetical protein, expressed	0.179713	1.03782	616	639
MAL8P1.45	hypothetical protein	0.179713	1.28239	39	30
PF14_0357	acetyl CoA synthetase, putative	0.179713	1.11397	30	27
PF14_0356	hypothetical protein	0.179713	1.15166	21	24
PF14_0361	translocation protein sec62, putative	0.179713	1.20847	357	295
PFL2535w	RESA-like protein, putative	0.179713	1.00156	128	128
PFD0985w	hypothetical protein	0.179713	1.20858	217	262
PF14_0454	hypothetical protein	0.179713	1.2	6	12
PFD0690c	hypothetical protein	0.179713	1.27222	23	18
MAL8P1.30	hypothetical protein	0.179713	1.4717	133	90
PFI1440w	hypothetical protein	0.179713	1.19126	103	123
PFD0585c	hypothetical protein	0.179713	1.15057	35	41
PFD0790c	DNA replication licensing factor, putative	0.179713	1.31871	34	45
PFD0840w	hypothetical protein	0.179713	1.05005	103	98
MAL6P1.151	transportin	0.179713	1.21478	1193	1450
PFD0710w	GTP-binding protein, putative	0.179713	1.15221	185	160
MAL13P1.132	microfibril-associated protein homologue, putative	0.179713	1.01779	101	103
MAL6P1.32	hypothetical protein	0.179713	1.32113	36	47
PF14_0250	hypothetical protein	0.179713	1.20606	360	434
PFE1535w	hypothetical protein	0.179713	1.07265	47	50
MAL13P1.260	hypothetical protein	0.179713	1.04679	92	96
MAL6P1.35	bcs1-like protein, putative	0.179713	1.15541	210	182
PF14_0201	hypothetical protein	0.179713	1.07008	679	727
PF14_0194	spliceosome-associated protein, putative	0.179713	1.02273	149	145
PF14_0215	hypothetical protein	0.179713	1.14355	118	103
PFE1520c	hypothetical protein	0.179713	1.72263	71	41
PF14_0247	hypothetical protein	0.179713	1.02185	117	114
MAL13P1.249	hypothetical protein	0.179713	1.06679	283	265
PF14_0331	cytochrome c oxidase assembly protein, putative	0.179713	1.10702	282	255
PF14_0345	hypothetical protein	0.179713	1.00922	282	285
PF14_0352	ribonucleoside-diphosphate reductase, large subunit	0.179713	1.0951	699	638
PFI1590c	hypothetical protein	0.179713	1.01956	855	839
MAL13P1.258	hypothetical protein	0.179713	1.12831	49	55
MAL8P1.75	hypothetical protein	0.179713	1.04645	41	43
[truncated: 2,821 more rows]
