# Supplementary material for: In silico discovery of transcription regulatory elements in Plasmodium falciparum
Source: BMC Genomics. 2008 Feb 7;9:70. doi: 10.1186/1471-2164-9-70 (PMC2268928; doi:10.1186/1471-2164-9-70)
Supplement: Additional File 6 — P. falciparum mitochondrial TCA cycle gene expression. Life cycle mRNA expression values for P. falciparum mitochondrial TCA cycle genes as determined by microarray hybridization. [file 1471-2164-9-70-S6.xls]

## Sheet: Sheet1
Additional file 6. P. falciparum mitochondrial TCA cycle gene expression: Life cycle mRNA expression values for P. falciparum mitochondrial TCA cycle genes as determined by microarray hybridization.
Gene	Description	Sporozoite	Early ring S	Early ring T	Late ring S	Late ring T	Early trophozoite S	Early trophozoite T	Late trophozoite S	Late trophozoite T	Early schizont S	Early schizont T	Late schizont S	Late schizont T	Merozoite S	Merozoite T	Gametocyte
PF14_0441	pyruvate dehydrogenase E1 beta subunit, putative	81.8	24.7	1.3	15.6	8.4	35.3	13.6	49.5	31.2	59.4	36.1	28.9	22.6	19.6	10.2	93.4
PF10_0407	dihydrolipoamide acetyltransferase, putative	653.6	18.6	12.5	10.6	52.2	31.8	24.1	25.3	25.7	25.2	43.7	28.2	0.6	27.4	26.4	244.5
PFC0170c	dihydrolipoamide acyltransferase, putative	0	0	0	0	0	19.4	2	7.9	15.3	37.6	2.9	0	7.7	0	0	0.2
PF08_0066	lipoamide dehydrogenase, putative	5.4	2	0	0.8	0	0.3	0	19.2	0	24.4	9.2	6.1	2.4	0	0	138.9
PFL1550w	lipoamide dehydrogenase	10.3	0.5	0	0.2	9.7	7.7	0	11.8	24.9	6.8	37.1	22.2	35.1	0	8.5	78.4
PF10_0218	citrate synthase, mitochondrial precursor, putative	5860	43.1	34	39.8	44.5	129.5	39.5	242.3	205	384.1	297.5	433.5	431.6	134.6	316.6	270.4
PF13_0229	IRP-like protein	18.9	3.2	0	0	17.4	0	2.3	11.7	15.7	11.7	31.9	1.1	21.8	2.7	34.7	24.9
PF13_0242	isocitrate dehydrogenase (NADP), mitochondrial precursor	41.1	103.3	29	159.3	150.5	671.7	226.6	484.2	710.2	457.3	500.9	217.8	215.7	18.7	35.3	529.5
PF08_0045	2-oxoglutarate dehydrogenase e1 component	141.1	0.3	0	8.2	14	42.2	19.2	86.8	30.8	91.7	48.5	17	22.5	0	2.2	51.2
PF13_0121	dihydrolipoamide succinyltransferase, putative	99.1	0	0	25	13.8	164.2	40.3	126.6	168.2	105.3	109.1	23.6	50.4	8.4	7.8	244.6
PF14_0295	ATP-specific succinyl-CoA synthetase beta subunit, putative	31.6	0	0	4.6	0	51.8	0	78	97.3	67	123.6	26.2	39.2	0	0	214.7
PF11_0097	succinyl-CoA synthetase alpha subunit, putative	38	0.1	13.2	0	39.8	60.6	68.7	88.8	182.7	183.2	212.2	44.5	187.2	8.7	28.6	243.8
PFL0630w	iron-sulfur subunit of succinate dehydrogenase	2383.2	34.9	21.9	19.1	103	79.6	39.4	166.8	209.3	268.4	316.4	129.1	230.8	31.7	58.8	525
PF10_0334	flavoprotein subunit of succinate dehydrogenase	7.8	0	0	6.1	16.7	90.2	15.1	81	120.6	107.7	79.7	38	27.2	3.4	0.2	50.6
PFI1340w	fumarate hydratase, putative	196.1	13.9	6.9	29.7	3.5	89	16.6	221	57.3	390.9	172.4	309.8	170.7	23.3	27.8	251.4
MAL6P1.242	malate dehydrogenase, putative	65.7	13.4	21	14.4	31.4	50	26.3	112.2	61.1	127.8	306.5	105	108.8	28.8	43.1	930.3
	Key
	Contains PfM24.1 in 1000bp upstream ATG
	Stage with mRNA Highest Expression
	*Data taken from Le Roch et al., Science 2003, 301(5639):1503-8
